# Supplementary material for: A Rapid, Reliable RP-UPLC Method for Large-Scale Analysis of Wheat HMW-GS Alleles
Source: Molecules. 2021 Oct 13;26(20):6174. doi: 10.3390/molecules26206174 (PMC8540670; doi:10.3390/molecules26206174)
Supplement: Supplementary file 1 [file molecules-26-06174-s001.zip]

Archive with 2 entries (2 files):
- molecules-1382736-supplementary.pptx
- Supplementary_Tables.xlsx
