# Supplementary material for: A Rapid, Reliable RP-UPLC Method for Large-Scale Analysis of Wheat HMW-GS Alleles
Source: Molecules. 2021 Oct 13;26(20):6174. doi: 10.3390/molecules26206174 (PMC8540670; doi:10.3390/molecules26206174)
Supplement: Supplementary file 1 [file molecules-26-06174-s001.zip › Supplementary_Tables.xlsx]

## Sheet: Table S1
	Table S1. Reproducibility of HMW-GS analysis in Chinese Spring by RP-UPLC.
	HMW-GS	Retention time	RSD%*	peak areas(1000uV)	RSD%
	1Bx 7	4.64 ± 0.01	0.170518	4770.37 ± 28.98	0.640254
	1By 8	4.10 ± 0.01	0.128423	987.42 ± 3.97	0.423512
	1Dx 2	4.43 ± 0.01	0.175217	3246.24 ± 36.44	1.18307
	1Dy 12	2.97 ± 0.01	0.206274	1521.21 ± 2.98	0.206636

## Sheet: Table S2
	Table S2. HMW-GS compositions identified by the optimized method in 1,787 wheat germplasms. Wheat accessions harboring HMW-GS allelic combination associated with good bread-making quality and unique null subunits are marked in the note.
	No.	HMW-GS			Origin	Accession No.1	Note		No.	HMW-GS			Origin	Accession No.1	Note
		Glu-A1	Glu-B1	Glu-D1						Glu-A1	Glu-B1	Glu-D1
	1	2*	7+8	2+12	Korea, South	IT 10786			1009	2*	7+9	5+10	Mexico	IT 269396
	2	Null	7+8	2+12	Korea, South	IT 10788			1010	2*	7+9	4+12	United States	IT 269397
	3	1	7+8*	2+12	Korea, South	IT 10789			1011	2*	7+9	5+10	United States	IT 269398
	4	Null	7+8	2+12	Korea, South	IT 10803			1012	2*	7+8*	2+12	United States	IT 269399
	5	Null	7+8	2.2+12	Korea, South	IT 10968			1014	2*	7+9	2+12	Peru	IT 269420
	8	2*	7+8	2+12	South Africa	IT 11028			1015	1	17+18	5+10	United States	IT 269421	Good2
	10	Null	20+20	2+12	France	IT 11038			1016	Null	6	2+12	United States	IT 269436
	13	Null	7+8	2+12	Japan	IT 12215			1017	1	7+8	2+12	United States	IT 269437
	14	2*	7+8*	2+12	China	IT 12256			1018	Null	7+9	5+10	United States	IT 269438
	16	1	20+20	2+12	France	IT 12360			1019	2*	7OE+8*	5+10	Mexico	IT 269439	Good2
	17	Null	7+8	2+12	Japan	IT 12433			1020	Null	7+8	4+12	United States	IT 269440
	18	1	20+20	2+12	Spain	IT 12582			1021	Null	17+18	2+12	United States	IT 269441
	19	Null	6+8*	5+10	Spain	IT 12583			1022	2*	20+20	5+10	United States	IT 269476
	21	1	7+8	5+10	Argentina	IT 12752	Good2		1023	Null	7+8	5+10	Korea, South	IT 269477
	22	1	7+8	5+10	Argentina	IT 12753	Good2		1024	Null	7+8	5+10	Korea, South	IT 269478
	24	1	7	2+12	France	IT 12773			1025	Null	7+8	2+12	Korea, South	IT 269480
	26	1	7+8*	4+12	Japan	IT 12846			1026	Null	13+16	5+10	Korea, South	IT 269484
	27	2*	7+8	2+12	Italy	IT 12850			1027	Null	7+8	5+10	Korea, South	IT 269485
	28	1	7+9	2+12	Russia	IT 12931			1028	2*	7+8	5+10	Korea, South	IT 269486	Good2
	29	2*	7+9	2+12	Russia	IT 12933			1030	2*	7+9	2.2+12	Korea, South	IT 269488
	30	2*	7+8*	4+12	Japan	IT 13236			1032	Null	13+16	5+10	Korea, South	IT 269490
	31	1	7+8*	5+10	Russia	IT 13280			1033	1	7+8	5+10	Korea, South	IT 269491	Good2
	32	1	7+8*	5+10	United States	IT 13297			1034	Null	17+18	5+10	Korea, South	IT 269492
	33	1	7+8*	5+10	Unknown	IT 13372			1035	1	7+8	5+10	Korea, South	IT 269493	Good2
	36	Null	7+8	2+12	Ukraine	IT 13742			1036	2*	7+8*	5+10	Korea, South	IT 269494
	37	1	7+9	2+12	Australia	IT 13744			1037	Null	7+9	2+12	Korea, South	IT 269495
	38	1	20+20	2+12	Turkey	IT 13797			1038	1	7+8	5+10	Korea, South	IT 275733	Good2
	39	2*	7+8	2+12	Korea, South	IT 13880			1039	1	7+8	5+10	Korea, South	IT 275734	Good2
	40	1	7+8*	2+12	Korea, South	IT 13885			1040	Null	7+8	2.2+12	Korea, South	IT 275735
	41	Null	7+8	2+12	Korea, South	IT 13887			1041	Null	13+16	5+10	Korea, South	IT 275736
	42	1	7+8*	2+12	Korea, South	IT 13892			1042	Null	13+16	5+10	Korea, South	IT 275737
	43	1	7+8*	2+12	Korea, South	IT 13893			1043	Null	13+16	5+10	Korea, South	IT 275738
	45	2*	7+9	2+12	United States	IT 14220			1044	2*	7+8	5+10	Korea, South	IT 275739	Good2
	46	Null	7+8	2.2+12	Korea, South	IT 14286			1045	2*	7+8	2.2+12	Korea, South	IT 275740
	47	Null	20+20	2+12	Korea, South	IT 14290			1046	Null	7+9	5+10	Korea, South	IT 275741
	49	Null	20+20	2+12	Korea, South	IT 14294			1047	2*	7+8	5+10	Korea, South	IT 275742	Good2
	51	Null	7+8	2.2+12	Korea, South	IT 14298			1048	2*	7+8	5+10	Korea, South	IT 275743	Good2
	52	Null	7+8	2.2+12	Korea, South	IT 14299			1049	2*	7+8*	2+12	Russia	IT 275788
	53	Null	7+8	2+12	Korea, South	IT 14300			1050	1	7+8	5+10	Mexico	IT 275940	Good2
	54	Null	7+8	2+12	Korea, South	IT 14301			1051	2*	7+8	5+10	Mexico	IT 275948	Good2
	55	Null	7+9	2+12	Korea, South	IT 14303			1052	2*	7+9	5+10	Mexico	IT 275952
	56	2*	7+8	5+10	Korea, South	IT 14307	Good2		1054	2*	7+9	5+10	Mexico	IT 275961
	57	Null	7+9	2.2+12	Korea, South	IT 14308			1055	Null	7+9	5+10	Mexico	IT 275963
	58	Null	7+8	2.2+12	Korea, South	IT 14309			1056	Null	7+9	5+10	Mexico	IT 275964
	59	Null	7+9	2+12	Korea, South	IT 14310			1057	1	7+9	2+12	Mexico	IT 275965
	62	Null	7+8	2+12	Korea, South	IT 14316			1058	1	7+8	2+12	Mexico	IT 275975
	63	2*	7+8	2.2+12	Korea, South	IT 14326			1059	1	7+9	5+10	Mexico	IT 275980
	64	1	7+8*	2+12	Korea, South	IT 14336			1060	2*	7+9	5+10	Mexico	IT 276002
	65	Null	7+8	2+12	Korea, South	IT 14351			1063	2*	7+9	5+10	Mexico	IT 278239
	66	2*	7+8	5+10	Korea, South	IT 14353	Good2		1064	1	7+8	5+10	Mexico	IT 278241	Good2
	67	2*	7+8	5+10	Korea, South	IT 14359	Good2		1065	2*	7+9	2+12	Mexico	IT 278245
	68	Null	17+18	2.2+12	Korea, South	IT 14364			1066	2*	20+20	2+12	Croatia	IT 279494
	69	Null	7+8	2.2+12	Korea, South	IT 14373			1068	2*	7+8*	4+12	Greece	IT 279496
	70	2*	7+8	5+10	Russia	IT 14403	Good2		1069	2*	20+20	2+12	Greece	IT 279497
	71	Null	7+8	2.2+12	Korea, South	IT 14475			1070	2*	7+8	2+12	Argentina	IT 279500
	72	2*	7+9	5+10	Russia	IT 14478			1071	Null	20+20	2+12	Ethiopia	IT 279502
	73	Null	7+9	2.2+12	Korea, South	IT 14565			1072	2*	7+8	2+12	Ethiopia	IT 279503
	75	2*	7+9	5+10	Russia	IT 14701			1073	2*	7+8*	2+12	Ethiopia	IT 279504
	76	2*	7+9	5+10	Mexico	IT 14717			1074	Null	7+8	2+12	Ethiopia	IT 279505
	77	2*	7+8	2+12	Turkey	IT 15037			1075	1	7+8*	5+10	Ethiopia	IT 279506
	78	Null	7+8*	2+12	United States	IT 15070			1076	Null	7+8	2+12	Ethiopia	IT 279507
	79	Null	6	2+12	Turkey	IT 15077			1077	2*	7+8*	2+12	Ethiopia	IT 279508
	80	Null	7+8*	2+12	Unknown	IT 15108			1078	Null	7+8	2+12	Ethiopia	IT 279509
	81	Null	7+8	2.2+12	Korea, South	IT 15164			1079	2*	7+8*	2+12	Ethiopia	IT 279510
	82	Null	7+8	2+12	Korea, South	IT 15165			1080	Null	7+8	2+12	Ethiopia	IT 279511
	83	1	7+8	2+12	China	IT 15248			1081	Null	7+8	2+12	Ethiopia	IT 279512
	84	Null	7+8*	2+12	Korea, South	IT 15556			1082	2*	7+8*	2+12	Ethiopia	IT 279513
	85	1	7+8*	2+12	Korea, South	IT 15569			1083	Null	7+8	2+12	Ethiopia	IT 279514
	86	2*	20+20	2+12	Korea, South	IT 15576			1084	Null	7+8*	2+12	Ethiopia	IT 279515
	87	1	17+18	5+10	Mexico	IT 15607	Good2		1085	2*	7+8*	2+12	Ethiopia	IT 279516
	88	Null	7+8	2.2+12	Korea, South	IT 15780			1086	Null	7+8	2+12	Ethiopia	IT 279517
	91	2*	7+9	5+10	Unknown	IT 15804			1087	2*	7+8*	2+12	Ethiopia	IT 279518
	93	1	7+9	5+10	Unknown	IT 15821			1088	1	7+8*	5+10	Ethiopia	IT 279519
	94	Null	7+8	2.2+12	Korea, South	IT 15844			1089	2*	7+8	2+12	Ethiopia	IT 279520
	95	Null	7+8	2.2+12	Korea, South	IT 15855			1090	2*	7+8	2+12	Ethiopia	IT 279521
	97	Null	7+8	2.2+12	Korea, South	IT 15862			1091	Null	7+8*	2+12	Ethiopia	IT 279522
	98	Null	7+9	2+12	Korea, South	IT 15864			1092	Null	7+8	2+12	Ethiopia	IT 279523
	99	Null	7+8	2+12	Korea, South	IT 15865			1093	Null	6+8*	2+12	Ethiopia	IT 279524
	100	Null	7+8	2.2+12	Korea, South	IT 15866			1094	2*	7+8*	2+12	Saudi Arabia	IT 279533
	102	Null	20+20	2.2+12	Korea, South	IT 15938			1096	Null	7+8	2+12	China	IT 279544
	103	Null	7+8	2+12	Korea, South	IT 15975			1097	2*	7+9	5+10	China	IT 279545
	105	Null	7+8	2.2+12	Korea, South	IT 16056			1098	1	7	2+12	Macedonia	IT 279548
	106	Null	7+8	2+12	Unknown	IT 16075			1099	1	20+20	5+10	Macedonia	IT 279549
	107	Null	7+8	2+12	Korea, South	IT 16199			1100	1	7+8*	5+10	Macedonia	IT 279550
	108	Null	7+9	5+10	Unknown	IT 16250			1101	1	7	2+12	Macedonia	IT 279551
	109	2*	7+8	5+10	Korea, South	IT 16320	Good2		1102	1	6+8*	2+12	Canada	IT 279554
	110	Null	17+18	2.2+12	Korea, South	IT 16361			1103	2*	7+8*	2+12	Russia	IT 279555
	111	2*	7+9	5+10	Unknown	IT 16374			1104	1	7+8*	4+12	United States	IT 279556
	112	Null	7+8	2+12	Japan	IT 16389			1105	Null	6+8*	2+12	United States	IT 279563
	113	2*	7+8	2.2+12	Japan	IT 16394			1106	1	6+8*	2+12	United States	IT 279566
	114	1	7+8	4+12	Japan	IT 16410			1107	Null	6+8*	2+12	United States	IT 279569
	115	1	7+8	4+12	Japan	IT 16411			1108	2*	7+9	2+12	Russia	IT 279575
	116	1	7+8	2+12	Unknown	IT 16458			1109	Null	7+9	2+12	Russia	IT 279576
	117	2*	17+18	2+12	Unknown	IT 16476			1110	1	7+9	5+10	Russia	IT 279577
	119	2*	7+9	5+10	Unknown	IT 16532			1111	Null	7+9	5+10	Russia	IT 279579
	120	2*	17+18	5+10	Unknown	IT 16581	Good2		1112	1	7+9	5+10	Russia	IT 279580
	121	2*	7+9	5+10	Unknown	IT 16762			1113	2*	20+20	5+10	Greece	IT 279596
	122	2*	7+9	5+10	Unknown	IT 16848			1114	Null	6+8*	2+12	Portugal	IT 279597
	123	2*	17+18	2+12	Unknown	IT 16855			1115	2*	20+20	2+12	Morocco	IT 279650
	124	Null	7+8	2+12	Unknown	IT 16857			1116	Null	7+8	5+10	Korea, South	IT 279753
	125	2*	13+16	2+12	Unknown	IT 16869			1117	1	7+9	5+10	Argentina	IT 283223
	126	1	7+9	5+10	Unknown	IT 16893			1118	2*	17+18	5+10	Mexico	IT 283226	Good2
	127	1	7+9	5+10	United States	IT 16922			1119	2*	17+18	5+10	Mexico	IT 283227	Good2
	128	2*	7+9	5+10	United States	IT 16923			1120	2*	17+18	2+12	Mexico	IT 283228
	129	2*	7+9	5+10	United States	IT 16924			1121	1	17+18	5+10	Mexico	IT 283229	Good2
	130	2*	7+9	5+10	Canada	IT 16934			1122	2*	7+8	5+10	Korea, South	IT 283789	Good2
	131	2*	7+9	5+10	Canada	IT 16935			1123	Null	7+9	2+12	Poland	IT 284632
	132	2*	7+8	5+10	United States	IT 16939	Good2		1124	Null	7+9	2+12	Poland	IT 284633
	133	Null	7+9	5+10	United States	IT 16942			1125	Null	7+8	2+12	Japan	IT 284658
	135	1	17+18	5+10	Unknown	IT 16998	Good2		1126	Null	7+8	2.2+12	Japan	IT 284659
	136	1	7+8*	2+12	Korea, South	IT 100791			1127	2*	7+9	2+12	Yemen	IT 284660
	138	2*	7+9	2+12	Korea, South	IT 100948			1128	2*	7+8*	2+12	Italy	IT 284661
	140	Null	7+8	2.2+12	Korea, South	IT 101053			1129	Null	7+8	2+12	Italy	IT 284664
	141	Null	7+8	2+12	Korea, South	IT 103011			1130	Null	7+8	2+12	China	IT 284674
	143	Null	7+8	2+12	Korea, South	IT 103698			1131	Null	7	2+12	India	IT 284684
	144	Null	7+8	2.2+12	Korea, South	IT 103844			1133	2*	17+18	5+10	India	IT 284702	Good2
	145	Null	7+8	2.2+12	Korea, South	IT 104026			1135	Null	17+18	2+12	India	IT 284731
	146	Null	7+8	4+12	Korea, South	IT 104873			1136	Null	17+18	5+10	India	IT 284742
	147	Null	7+8	2.2+12	Korea, South	IT 104950			1137	1	7+8	2+12	Turkey	IT 284849
	148	Null	7+8	2+12	Korea, South	IT 105806			1138	2*	6+8*	2+12	Afghanistan	IT 284863
	149	Null	7+8	2+12	Korea, South	IT 111108			1139	2*	17+18	2+12	India	IT 284883
	150	Null	7+8	2.2+12	Korea, South	IT 112968			1140	Null	7+8	2+12	India	IT 284952
	151	Null	7+8	2+12	Korea, South	IT 112991			1141	Null	7+8	2+12	India	IT 284969
	152	Null	7+8	2.2+12	Korea, South	IT 113007			1142	2*	7+8*	2+12	Turkey	IT 284982
	153	1	7+9	5+10	United States	IT 113352			1143	2*	7+8*	2+12	Turkey	IT 284987
	154	Null	7+8	2+12	Japan	IT 116052			1144	2*	17+18	2+12	India	IT 284997
	155	Null	17+18	2.2+12	Korea, South	IT 116100			1145	Null	7	2+12	Pakistan	IT 285013
	156	Null	7+8	2+12	Japan	IT 116104			1146	Null	7	2+12	Pakistan	IT 285014
	157	Null	7+8	2.2+12	Korea, South	IT 116109			1147	Null	17+18	2+12	Pakistan	IT 285015
	158	Null	7+8	2+12	Korea, South	IT 116111			1148	Null	7+8	2+12	Japan	IT 285019
	159	Null	7+8	2.2+12	Korea, South	IT 116114			1149	Null	7+8	2+12	Japan	IT 285020
	160	Null	7+8	2.2+12	Korea, South	IT 116115			1150	Null	7+8	2+12	Japan	IT 285021
	161	Null	7+8	2.2+12	Korea, South	IT 116116			1151	Null	7+8	2+12	Japan	IT 285022
	162	Null	7+9	2+12	Korea, South	IT 116118			1152	Null	20+20	2+12	Syria	IT 285025
	163	Null	7+8	2.2+12	Korea, South	IT 116119			1153	2*	20+20	2+12	Syria	IT 285026
	164	Null	7+8	2.2+12	Korea, South	IT 116125			1154	2*	20+20	5+10	India	IT 285031
	165	Null	7+8	2.2+12	Korea, South	IT 116127			1155	2*	20+20	5+10	India	IT 285033
	166	Null	7+8	2+12	Korea, South	IT 116148			1156	2*	17+18	5+10	India	IT 285034	Good2
	167	2*	7+8*	5+10	Korea, South	IT 116150			1157	2*	17+18	5+10	India	IT 285035	Good2
	168	Null	7+9	2+12	Korea, South	IT 116154			1159	Null	7+8	2.2+12	Bosnia and Herzegovina	IT 285042
	169	Null	7+8	2+12	Korea, South	IT 116162			1160	2*	7	2+12	Bosnia and Herzegovina	IT 285043
	171	Null	7+8	2+12	Korea, South	IT 116252			1161	2*	7	2+12	Bosnia and Herzegovina	IT 285047
	172	1	7+8*	2+12	Korea, South	IT 116253			1163	2*	7	2+12	Bosnia and Herzegovina	IT 285049
	173	Null	7+8	2.2+12	Korea, South	IT 116362			1164	2*	7+9	2+12	Turkey	IT 285088
	174	Null	7+8	2.2+12	Korea, South	IT 116363			1165	2*	20+20	2+12	Spain	IT 285148
	175	Null	7+8	4+12	Korea, South	IT 118995			1166	2*	7+8*	2+12	Iran	IT 286094
	177	Null	7+8	2+12	Korea, South	IT 119904			1167	2*	17+18	2+12	Turkey	IT 286095
	178	Null	7+8	2.2+12	Korea, South	IT 119906			1168	Null	7+9	5+10	India	IT 286096
	179	Null	20+20	5+10	China	IT 121910			1169	Null	7+8	2+12	Iran	IT 286099
	181	Null	17+18	2+12	Nepal	IT 137106			1170	1	17+18	2+12	Mexico	IT 289018
	183	Null	7+8	2+12	Japan	IT 141000			1171	Null	7+8	2+12	Ethiopia	IT 289617
	184	1	20+20	5+10	Mexico	IT 141039			1172	Null	6+8*	2+12	Italy	IT 289618
	185	2*	7+9	5+10	Unknown	IT 141220			1173	2*	6+8*	5+10	Lebanon	IT 289621
	186	Null	7+8	2.2+12	Korea, South	IT 151030			1174	2*	20+20	5+10	United States	IT 289622
	187	Null	7+8	2.2+12	Korea, South	IT 151031			1175	2*	7OE+8*	2+12	Japan	IT 289625
	188	Null	7+8	2.2+12	Korea, South	IT 151032			1176	2*	17+18	5+10	Ethiopia	IT 290078	Good2
	189	Null	7+8	2.2+12	Korea, South	IT 151034			1178	Null	7	2+12	Ethiopia	IT 290083
	190	1	7+8	2+12	Korea, South	IT 151036			1181	1	7+8*	5+10	Ethiopia	IT 290086
	191	Null	7+8	2.2+12	Korea, South	IT 151037			1182	2*	7+8	2+12	Ethiopia	IT 290087
	192	Null	7+8	2.2+12	Korea, South	IT 151038			1185	2*	7+9	5+10	Turkey	IT 290283
	193	Null	7+8	2.2+12	Korea, South	IT 151039			1186	2*	7+8*	2+12	United States	IT 290286
	194	Null	7+8	2.2+12	Korea, South	IT 151041			1187	Null	7+8	2+12	Japan	IT 290290
	195	Null	7+8	2+12	Korea, South	IT 151042			1188	1	7+9	2+12	United States	IT 290296
	196	Null	7+8	2.2+12	Korea, South	IT 151043			1189	1	20+20	2+12	Germany	IT 290299
	197	Null	7+8	2+12	Korea, South	IT 151045			1190	2*	7OE+8*	2+12	Argentina	IT 290301
	198	Null	7+8	2+12	Korea, South	IT 151047			1191	1	6+8*	5+10	United States	IT 290311
	199	Null	7+8	2.2+12	Korea, South	IT 151048			1192	1	6+8*	2+12	United States	IT 290316
	200	Null	7+8	2.2+12	Korea, South	IT 151049			1195	1	7OE+8*	5+10	Italy	IT 291121	Good2
	201	Null	7+8*	2.2+12	Korea, South	IT 151050			1196	2*	7+9	5+10	Mexico	IT 291175
	202	Null	7+8	2.2+12	Korea, South	IT 151051			1197	2*	17+18	5+10	Mexico	IT 291176	Good2
	203	Null	7+8	2+12	Korea, South	IT 151052			1198	2*	17+18	5+10	Mexico	IT 291179	Good2
	204	Null	7+8	2+12	Korea, South	IT 151053			1199	2*	7+9	5+10	Mexico	IT 291180
	205	Null	7+8	2.2+12	Korea, South	IT 151054			1200	2*	7+9	5+10	Mexico	IT 291181
	206	Null	7+8	2+12	Korea, South	IT 151055			1201	2*	7+9	2+12	Mexico	IT 291182
	208	Null	7+8	2+12	Korea, South	IT 151058			1202	1	17+18	5+10	Mexico	IT 291183	Good2
	209	Null	7+8	2.2+12	Korea, South	IT 151060			1203	2*	17+18	5+10	Mexico	IT 291184	Good2
	210	Null	7+8	2+12	Korea, South	IT 151061			1204	1	7+9	5+10	Mexico	IT 291186
	211	Null	7+8	2+12	Korea, South	IT 151062			1205	1	7+8	5+10	Mexico	IT 291187	Good2
	215	Null	7+8	2+12	Korea, South	IT 151066			1206	2*	7+8	5+10	Mexico	IT 291188	Good2
	216	Null	7+8	2.2+12	Korea, South	IT 151067			1207	1	7+8	5+10	Mexico	IT 291189	Good2
	217	Null	7+8	2+12	Korea, South	IT 151068			1209	1	17+18	5+10	Mexico	IT 291193	Good2
	218	Null	7+8	2.2+12	Korea, South	IT 151069			1210	Null	7+9	2+12	Mexico	IT 291194
	219	Null	7+8	2.2+12	Korea, South	IT 151070			1211	2*	7+9	5+10	Mexico	IT 291198
	220	Null	7+8	2.2+12	Korea, South	IT 151074			1212	2*	17+18	5+10	Mexico	IT 291199	Good2
	221	Null	17+18	2+12	Korea, South	IT 151079			1213	Null	17+18	5+10	Mexico	IT 291201
	222	Null	7+8	2.2+12	Korea, South	IT 159610			1214	Null	17+18	5+10	Mexico	IT 291202
	224	Null	7+8	2.2+12	Korea, South	IT 159612			1215	2*	7+9	5+10	Mexico	IT 291203
	226	1	7+8	2+12	China	IT 159621			1216	2*	17+18	5+10	Mexico	IT 291205	Good2
	227	Null	7+8	2.2+12	Korea, South	IT 159626			1217	2*	17+18	2+12	Mexico	IT 291206
	228	Null	7+8	2+12	Korea, South	IT 159740			1218	Null	7+9	5+10	Mexico	IT 291207
	229	Null	7+8	2.2+12	Korea, South	IT 159741			1219	Null	7+9	5+10	Mexico	IT 291208
	230	Null	7+8	2.2+12	Korea, South	IT 159742			1220	1	7+9	5+10	China	IT 291210
	231	Null	20+20	2+12	Korea, South	IT 159743			1221	1	17+18	5+10	Mexico	IT 291261	Good2
	232	Null	7+8	2+12	Korea, South	IT 159744			1222	1	7OE+8*	5+10	Mexico	IT 291262	Good2
	233	1	7+8	2+12	Korea, South	IT 159745			1224	1	7+9	5+10	Mexico	IT 291265
	234	Null	7+8	2+12	Korea, South	IT 159746			1226	2*	7+8	5+10	Mexico	IT 291267	Good2
	237	Null	7+8	2.2+12	Korea, South	IT 159750			1227	2*	7+9	5+10	Mexico	IT 291268
	238	Null	7+8	2+12	Korea, South	IT 159751			1228	2*	7+9	5+10	Mexico	IT 291269
	239	Null	7+8	2+12	Korea, South	IT 159752			1229	1	7+8*	5+10	Mexico	IT 291270
	240	Null	7+8	2.2+12	Korea, South	IT 159753			1230	1	7+9	5+10	Mexico	IT 291271
	241	Null	7+8	2.2+12	Korea, South	IT 159754			1231	2*	7+9	2+12	Mexico	IT 291272
	242	Null	7+8	2.2+12	Korea, South	IT 159755			1232	2*	17+18	5+10	Mexico	IT 291274	Good2
	243	Null	7+8*	2+12	Korea, South	IT 159756			1233	Null	20+20	2+12	Netherlands	IT 292039
	245	Null	7+8	2.2+12	Korea, South	IT 159758			1234	1	7+8	5+10	Russia	IT 292986	Good2
	246	Null	7+8	2+12	Korea, South	IT 159759			1235	2*	7OE+8*	5+10	Canada	IT 293068	Good2
	247	Null	7+8	2+12	Korea, South	IT 159760			1236	2*	7OE+8*	5+10	Canada	IT 293069	Good2
	248	Null	7+8	2+12	Korea, South	IT 159761			1237	1	7	2+12	Bulgaria	IT 293422
	249	Null	7+8	2+12	Korea, South	IT 159762			1238	1	7OE+8*	5+10	Bulgaria	IT 293423	Good2
	250	Null	7+8	2+12	Korea, South	IT 159764			1239	2*	7OE+8*	5+10	Bulgaria	IT 293424	Good2
	251	Null	20+20	2+12	Korea, South	IT 159768			1240	2*	7+9	5+10	China	IT 293468
	252	Null	7+8	2+12	Korea, South	IT 159769			1241	Null	17+18	5+10	China	IT 293469
	254	Null	20+20	5+10	Korea, South	IT 159771			1242	Null	7+8	2+12	China	IT 293470
	255	1	7+9	2.2+12	Korea, South	IT 159772			1243	Null	7+8*	2+12	China	IT 293471
	256	Null	7+8	4+12	Korea, South	IT 159773			1244	Null	7+8	2+12	China	IT 293472
	257	Null	7+8	4+12	Korea, South	IT 159774			1245	Null	7+8	2+12	China	IT 293474
	258	2*	7+9	5+10	Korea, South	IT 159775			1246	Null	7+8	2+12	China	IT 293477
	259	Null	7+8	4+12	Korea, South	IT 159776			1247	1	7+9	5+10	China	IT 293482
	260	Null	7+8	4+12	Korea, South	IT 159777			1248	Null	7+9	5+10	China	IT 293489
	261	Null	7+8	4+12	Korea, South	IT 159778			1249	1	6+8*	5+10	China	IT 293490
	262	Null	7+8	2.2+12	Korea, South	IT 159779			1250	1	7+8*	5+10	China	IT 293491
	263	Null	7+8	4+12	Korea, South	IT 159780			1251	1	7+9	5+10	China	IT 293492
	264	Null	7+8	4+12	Korea, South	IT 159781			1252	1	7+9	5+10	China	IT 293493
	265	Null	7+8	4+12	Korea, South	IT 159782			1254	Null	7OE+8*	2+12	China	IT 293500
	266	Null	20+20	4+12	Korea, South	IT 159783			1255	1	13+16	5+10	China	IT 293517
	267	Null	7+8	4+12	Korea, South	IT 159785			1256	1	13+16	5+10	China	IT 293518
	268	Null	7+8	4+12	Korea, South	IT 159786			1257	1	13+16	5+10	China	IT 293519
	269	1	7+8	4+12	Korea, South	IT 159789			1258	1	13+16	5+10	China	IT 293520
	271	2*	7+9	5+10	Korea, South	IT 161214			1259	1	17+18	5+10	China	IT 293526	Good2
	272	Null	20+20	5+10	Unknown	IT 165921			1261	2*	7OE+8*	5+10	China	IT 293533	Good2
	273	Null	20+20	5+10	Unknown	IT 165922			1262	1	17+18	5+10	China	IT 293545	Good2
	274	2*	7+9	5+10	Unknown	IT 165933			1263	Null	7+9	5+10	China	IT 293547
	275	2*	7+9	5+10	Unknown	IT 165934			1265	Null	7+9	5+10	China	IT 293550
	277	2*	17+18	5+10	Unknown	IT 165939	Good2		1266	2*	7+8	5+10	Uzbekistan	IT 293564	Good2
	279	2*	7+9	5+10	Unknown	IT 165941			1267	1	7+9	5+10	Ukraine	IT 293588
	280	Null	7+8	5+10	Unknown	IT 166002			1268	Null	7+9	5+10	China	IT 293593
	281	Null	7+8*	2+12	Unknown	IT 166010			1269	2*	7OE+8*	5+10	China	IT 293594	Good2
	282	1	7+9	4+12	Unknown	IT 166019			1270	1	7+9	5+10	China	IT 293595
	283	2*	7+8*	4+12	Unknown	IT 166026			1271	1	7+8	2+12	China	IT 293596
	284	2*	7+9	2+12	Unknown	IT 166030			1272	1	7+8	2+12	China	IT 293597
	285	Null	7+8	2+12	China	IT 166043			1273	2*	20+20	5+10	China	IT 293598
	286	Null	7+9	2+12	Unknown	IT 166067			1274	2*	7+9	2+12	China	IT 293599
	287	1	7+8	5+10	Unknown	IT 166156	Good2		1275	1	7+9	5+10	China	IT 293600
	288	Null	7OE+8*	5+10	Unknown	IT 166157			1276	1	7+9	2+12	China	IT 293601
	289	2*	7+8*	5+10	Unknown	IT 166158			1277	Null	7+8	5+10	China	IT 293602
	290	1	7+8*	5+10	Unknown	IT 166162			1278	2*	7+9	5+10	China	IT 293603
	291	Null	20+20	5+10	Unknown	IT 166166			1279	Null	7+9	5+10	China	IT 293604
	292	1	7+8*	5+10	Unknown	IT 166170			1280	Null	7+8	2+12	China	IT 293605
	293	Null	17+18	5+10	Unknown	IT 166184			1281	2*	17+18	5+10	China	IT 293606	Good2
	294	Null	17+18	5+10	Unknown	IT 166186			1282	2*	7+9	2+12	China	IT 293607
	295	2*	7+9	5+10	Unknown	IT 166189			1283	2*	7+9	2+12	China	IT 293608
	296	2*	6+8*	5+10	Unknown	IT 166190			1284	2*	7OE+8*	2+12	China	IT 293609
	297	2*	7+8*	5+10	Unknown	IT 166192			1285	2*	7+9	2+12	China	IT 293610
	298	2*	7+9	5+10	Unknown	IT 166196			1286	1	7+9	2+12	China	IT 293611
	299	2*	7+9	5+10	Unknown	IT 166199			1288	1	17+18	2+12	China	IT 293613
	300	2*	7OE+8*	5+10	Unknown	IT 166201	Good2		1289	1	7+9	2+12	China	IT 293614
	301	1	7OE+8*	5+10	Unknown	IT 166202	Good2		1290	1	7+9	2+12	China	IT 293615
	302	1	13+16	5+10	Unknown	IT 166205			1291	1	7+9	2+12	China	IT 293616
	303	1	7+8*	5+10	Unknown	IT 166209			1292	1	7+9	2+12	China	IT 293617
	305	Null	17+18	5+10	Unknown	IT 166213			1293	1	7+9	2+12	China	IT 293618
	306	Null	17+18	5+10	Unknown	IT 166214			1294	1	7+9	2+12	China	IT 293619
	307	2*	7+9	5+10	Unknown	IT 166223			1295	1	7+9	2+12	China	IT 293620
	309	2*	7+8*	5+10	Unknown	IT 166230			1296	1	7+8	5+10	China	IT 293621	Good2
	310	2*	13+16	5+10	Unknown	IT 166237			1297	1	7+9	5+10	China	IT 293622
	311	2*	7+9	2+12	Unknown	IT 166269			1298	1	7+8	5+10	China	IT 293623	Good2
	312	1	7+9	5+10	Unknown	IT 166271			1299	1	7+8	5+10	China	IT 293624	Good2
	313	1	7+9	5+10	Unknown	IT 166272			1300	Null	7+8	5+10	China	IT 293625
	314	Null	7	5+10	Unknown	IT 166275			1301	Null	7+8	5+10	China	IT 293626
	315	Null	7+8	5+10	Unknown	IT 166277			1302	1	7+8	5+10	China	IT 293627	Good2
	316	2*	7+9	5+10	Unknown	IT 166278			1303	Null	7+8	5+10	China	IT 293628
	317	Null	7	5+10	Unknown	IT 166279			1304	Null	7+8	5+10	China	IT 293629
	318	2*	7+8	5+10	Unknown	IT 166281	Good2		1305	1	7+9	5+10	China	IT 293630
	319	2*	7+8	5+10	Unknown	IT 166282	Good2		1306	1	7+9	5+10	China	IT 293631
	320	2*	17+18	5+10	Unknown	IT 166286	Good2		1307	1	17+18	2+12	China	IT 293632
	321	Null	7+9	5+10	Unknown	IT 166289			1308	1	17+18	2+12	China	IT 293633
	322	1	17+18	5+10	Unknown	IT 166290	Good2		1309	2*	7+8*	5+10	China	IT 293634
	323	Null	7+9	2+12	Unknown	IT 166295			1310	Null	17+18	5+10	China	IT 293635
	324	Null	7+9	2+12	Unknown	IT 166302			1311	Null	7+8	2+12	China	IT 293636
	325	Null	7+8	5+10	Unknown	IT 166303			1312	1	7OE+8*	2+12	China	IT 293637
	326	Null	7+9	5+10	Unknown	IT 166304			1313	1	7	5+10	China	IT 293639
	327	2*	7+9	2+12	Unknown	IT 166305			1314	1	7+8	2+12	China	IT 293640
	328	1	13+16	5+10	Unknown	IT 166316			1315	1	6+8*	2+12	China	IT 293641
	329	Null	7+9	5+10	Unknown	IT 166321			1316	2*	7+8	2+12	China	IT 293642
	334	2*	7+9	5+10	Unknown	IT 166351			1318	1	17+18	5+10	China	IT 293644	Good2
	335	2*	7+9	5+10	Unknown	IT 166352			1319	1	17+18	5+10	China	IT 293645	Good2
	337	2*	7+8	5+10	Unknown	IT 166356	Good2		1320	1	17+18	5+10	China	IT 293646	Good2
	338	1	7+9	5+10	Unknown	IT 166357			1321	1	17+18	5+10	China	IT 293648	Good2
	339	2*	7+9	5+10	Unknown	IT 166359			1322	1	7+8	5+10	China	IT 293649	Good2
	340	1	7+9	5+10	Unknown	IT 166361			1323	Null	7+9	2+12	China	IT 293650
	341	2*	7+9	5+10	Unknown	IT 166362			1324	1	17+18	5+10	China	IT 293651	Good2
	342	1	7+9	5+10	Unknown	IT 166363			1325	1	7+9	5+10	China	IT 293652
	343	2*	7+9	5+10	Unknown	IT 166364			1326	2*	7+9	5+10	China	IT 293653
	344	2*	7+9	5+10	Unknown	IT 166366			1327	Null	7+8	2+12	China	IT 293654
	345	1	7+9	5+10	Unknown	IT 166367			1328	Null	17+18	5+10	China	IT 293655
	346	1	7+9	5+10	Unknown	IT 166369			1329	2*	7+9	12	China	IT 293656	1Dx null
	347	Null	17+18	5+10	Unknown	IT 166370			1330	1	7+8	2+12	China	IT 293657
	348	1	7OE+8*	5+10	Unknown	IT 166375	Good2		1331	1	7+8	2+12	China	IT 293658
	349	2*	17+18	5+10	Unknown	IT 166378	Good2		1332	Null	7+9	2+12	China	IT 293660
	351	2*	7+9	5+10	Unknown	IT 166380			1333	1	7+9	5+10	China	IT 293661
	352	1	7+9	5+10	Unknown	IT 166381			1334	Null	7+8	5+10	Korea, North	IT 293768
	353	2*	7+9	5+10	Unknown	IT 166382			1335	Null	13+16	5+10	Korea, North	IT 293769
	354	2*	17+18	5+10	Unknown	IT 166383	Good2		1336	1	13+16	5+10	Korea, North	IT 293770
	355	2*	7+9	5+10	Unknown	IT 166386			1337	1	7+8*	5+10	Korea, North	IT 293771
	356	2*	7+9	5+10	Unknown	IT 166388			1338	1	7+8*	5+10	Korea, North	IT 293773
	357	2*	17+18	5+10	Unknown	IT 166390	Good2		1339	1	7+8*	5+10	Korea, North	IT 293774
	358	1	17+18	5+10	Unknown	IT 166391	Good2		1340	1	7+9	5+10	Korea, North	IT 293776
	359	1	7+9	5+10	Unknown	IT 166392			1341	1	7+8	5+10	Korea, North	IT 293778	Good2
	360	Null	17+18	5+10	Unknown	IT 166393			1342	2*	7+8*	5+10	Korea, North	IT 293781
	361	1	7+9	5+10	Unknown	IT 166396			1343	Null	7+9	5+10	China	IT 293815
	362	2*	7+9	5+10	Unknown	IT 166397			1344	Null	7+8	5+10	China	IT 293820
	363	1	7+9	5+10	Unknown	IT 166399			1345	2*	7+9	5+10	China	IT 293829
	364	2*	7+9	5+10	Unknown	IT 166401			1346	2*	7+8	2+12	China	IT 293830
	365	2*	7	5+10	Unknown	IT 166402			1347	2*	7+9	5+10	China	IT 293831
	366	Null	7+9	5+10	Unknown	IT 166403			1348	2*	17+18	5+10	China	IT 293835	Good2
	367	1	17+18	5+10	Unknown	IT 166404	Good2		1349	2*	7+9	5+10	China	IT 293836
	368	1	17+18	5+10	Unknown	IT 166405	Good2		1350	2*	7+8	5+10	China	IT 293841	Good2
	369	1	7+9	2+12	Unknown	IT 166406			1351	Null	17+18	5+10	China	IT 293846
	370	2*	7+9	5+10	Unknown	IT 166410			1352	Null	7	2+12	China	IT 293847
	371	2*	7+9	5+10	Unknown	IT 166411			1353	2*	7+8	2+12	Uzbekistan	IT 293852
	372	2*	17+18	5+10	Unknown	IT 166412	Good2		1354	2*	7+8*	2+12	Tajikistan	IT 293855
	373	2*	17+18	5+10	Unknown	IT 166413	Good2		1355	2*	7+8	2+12	Tajikistan	IT 293856
	375	2*	7+9	5+10	Unknown	IT 166415			1357	Null	7+9	5+10	United States	IT 293864
	376	2*	7+9	5+10	Unknown	IT 166417			1358	Null	7+9	5+10	Argentina	IT 293869
	377	2*	7+9	5+10	Unknown	IT 166418			1359	Null	20+20	5+10	France	IT 293880
	378	2*	7+9	5+10	Korea, South	IT 166434			1360	Null	7	5+10	France	IT 293882
	380	2*	7+9	5+10	Unknown	IT 166472			1362	Null	7+8*	5+10	United States	IT 293886
	381	1	7+9	5+10	Unknown	IT 166473			1363	1	7+9	5+10	Austria	IT 293889
	382	1	7+9	5+10	Unknown	IT 166479			1364	2*	7+8	2+12	Korea, South	IT 293905
	383	1	7+9	5+10	Unknown	IT 166514			1365	Null	7+9	2.2+12	Korea, South	IT 294301
	384	Null	7+8	2+12	Korea, South	IT 172165			1366	2*	7+9	5+10	Uzbekistan	IT 294304
	386	Null	17+18	2+12	Korea, South	IT 172214			1367	2*	6+8*	2+12	Korea, South	IT 294705
	387	Null	7+8	2.2+12	Korea, South	IT 172219			1368	2*	7+8	5+10	Korea, South	IT 294718	Good2
	388	Null	7+8	2.2+12	Korea, South	IT 172220			1369	2*	7+8*	2+12	Iraq	IT 295277
	389	Null	7+9	2+12	Korea, North	IT 173163			1370	2*	7+8*	2+12	Iraq	IT 295278
	390	Null	7+9	2+12	Korea, North	IT 173164			1371	2*	7+8*	2+12	Iraq	IT 295279
	391	Null	7+9	2+12	Korea, North	IT 173165			1372	2*	7+8*	2+12	Iraq	IT 295280
	392	Null	7+9	5+10	Korea, North	IT 173168			1373	Null	17+18	2+12	Iraq	IT 295281
	394	2*	7+8	2.2+12	Korea, South	IT 175524			1374	2*	7+8*	2+12	Iraq	IT 295282
	395	2*	7	5+10	Korea, South	IT 175525			1375	2*	7+8*	2+12	Iraq	IT 295283
	396	Null	7+9	2+12	Korea, South	IT 175526			1376	Null	7+8	2+12	Egypt	IT 295285
	397	Null	7+8	2.2+12	Korea, South	IT 175527			1377	Null	7+8	2+12	Afghanistan	IT 295290
	398	Null	17+18	2.2+12	Korea, South	IT 175528			1378	Null	7+8	2+12	Afghanistan	IT 295291
	401	Null	7+8	2.2+12	Korea, South	IT 175532			1379	2*	7+8	2+12	Afghanistan	IT 295292
	403	Null	7+8	2.2+12	Korea, South	IT 175534			1380	Null	7+8	2+12	Afghanistan	IT 295293
	405	Null	7+8	2.2+12	Korea, South	IT 175567			1381	Null	7+8	2+12	Afghanistan	IT 295294
	406	Null	7+8	5+10	Korea, South	IT 175568			1382	Null	7+8	2+12	Afghanistan	IT 295295
	407	Null	7+9	2.2+12	Korea, South	IT 175569			1383	Null	7+8	2+12	Afghanistan	IT 295453
	408	Null	7+8	2.2+12	Korea, South	IT 175570			1384	Null	7+8	2+12	Afghanistan	IT 295454
	410	Null	7+8	2.2+12	Korea, South	IT 175572			1385	Null	7+8	2+12	Afghanistan	IT 295455
	411	2*	7+8	5+10	Korea, South	IT 175573	Good2		1386	Null	7+8	2+12	Afghanistan	IT 295456
	412	Null	7+8	2.2+12	Korea, South	IT 175948			1387	Null	7+8	2+12	Afghanistan	IT 295457
	413	Null	7+8	2+12	Korea, South	IT 175949			1388	2*	7+8	2+12	Afghanistan	IT 295458
	414	2*	7+8	5+10	Unknown	IT 176111	Good2		1389	2*	7+8	2+12	Afghanistan	IT 295459
	415	2*	17+18	5+10	Unknown	IT 176129	Good2		1390	2*	7+8	2+12	Afghanistan	IT 295460
	416	2*	7+8	2.2+12	Russia	IT 176306			1391	Null	7+8	2+12	Afghanistan	IT 295461
	417	2*	7+9	2+12	Ukraine	IT 176586			1392	Null	7+8	2.2+12	Afghanistan	IT 295462
	418	2*	17+18	5+10	Unknown	IT 176688	Good2		1393	Null	7+8	2.2+12	Afghanistan	IT 295463
	419	2*	7+8	5+10	Unknown	IT 179240	Good2		1394	Null	7+8	2+12	Afghanistan	IT 295464
	420	1	7+9	5+10	Egypt	IT 180676			1395	Null	7+8	2+12	Afghanistan	IT 295465
	421	2*	7+8	2+12	Korea, South	IT 185727			1396	Null	7+8	2+12	Afghanistan	IT 295466
	422	Null	7+8*	2+12	Korea, South	IT 185728			1397	Null	7+8	2+12	Afghanistan	IT 295467
	424	2*	6	5+10	United States	IT 188155	Club wheat		1398	1	7+8	2+12	Afghanistan	IT 295468
	428	Null	17+18	2+12	Mongolia	IT 194613	Club wheat		1399	2*	7+8	2+12	Afghanistan	IT 295469
	431	Null	7+8	2+12	Mongolia	IT 194722	Club wheat		1400	Null	7+8	2+12	Afghanistan	IT 295470
	432	Null	7+9	5+10	Russia	IT 198010			1401	Null	7+8	2+12	Afghanistan	IT 295471
	433	2*	7+9	5+10	United States	IT 198070			1402	Null	7+8	2+12	Afghanistan	IT 295472
	434	1	13+16	5+10	Unknown	IT 198076			1403	Null	7+8	2+12	Afghanistan	IT 295473
	435	1	17+18	5+10	Mexico	IT 198077	Good2		1404	Null	7+8	2+12	Afghanistan	IT 295474
	436	1	17+18	5+10	United States	IT 198086	Good2		1405	Null	7+8	2+12	Afghanistan	IT 295475
	437	1	7+9	2+12	Russia	IT 198110			1406	Null	7+8	2+12	Afghanistan	IT 295476
	439	1	7+9	5+10	Sweden	IT 198163			1407	2*	7+8	2+12	Afghanistan	IT 295478
	440	2*	7	2.2+12	Bulgaria	IT 198167			1408	Null	7+8	2+12	Afghanistan	IT 295479
	441	1	7+9	5+10	Mexico	IT 198174			1409	Null	7+8	2+12	Afghanistan	IT 295480
	442	2*	7+9	5+10	Unknown	IT 198176			1410	Null	20+20	2+12	Afghanistan	IT 295481
	443	1	7+9	5+10	Mexico	IT 198178			1411	Null	7+8	2+12	Afghanistan	IT 295482
	444	1	17+18	5+10	Mexico	IT 198179	Good2		1412	2*	7+8	2+12	Afghanistan	IT 295483
	445	Null	17+18	5+10	Mexico	IT 198181			1413	Null	7+8	2+12	Afghanistan	IT 295484
	446	Null	17+18	2+12	Mexico	IT 198183			1414	Null	7+8	2+12	Afghanistan	IT 295485
	447	2*	7+9	5+10	Mexico	IT 198187			1415	Null	7+8	2+12	Afghanistan	IT 295486
	448	1	17+18	5+10	Finland	IT 198191	Good2		1416	Null	7+8	2+12	Afghanistan	IT 295487
	449	1	7+9	5+10	Finland	IT 198205			1417	2*	7+8	2+12	Afghanistan	IT 295488
	451	1	7+9	5+10	Mexico	IT 198217			1418	Null	7+8	2+12	Afghanistan	IT 295489
	452	1	7+9	5+10	Mexico	IT 198218			1419	2*	20+20	2+12	Afghanistan	IT 295490
	453	2*	7+9	5+10	Mexico	IT 198219			1420	Null	7+8	2+12	Afghanistan	IT 295491
	454	1	7+9	5+10	Mexico	IT 198220			1421	Null	7+8	2+12	Afghanistan	IT 295492
	455	2*	7+9	4+12	Mexico	IT 198221			1422	Null	14+15	2+12	Afghanistan	IT 295493
	457	2*	17+18	5+10	Mexico	IT 198234	Good2		1423	2*	7+8	2+12	Afghanistan	IT 295495
	458	2*	17+18	5+10	Mexico	IT 198235	Good2		1424	2*	7+8*	2+12	Afghanistan	IT 295496
	459	2*	7+8	5+10	Mexico	IT 198236	Good2		1425	2*	7+8*	2+12	Afghanistan	IT 295497
	460	2*	7+9	2.2+12	Mexico	IT 198239			1426	2*	17+18	5+10	Afghanistan	IT 295499	Good2
	461	1	17+18	5+10	Mexico	IT 198240	Good2		1427	2*	7+8	2+12	Afghanistan	IT 295502
	462	2*	7+9	5+10	Mexico	IT 198241			1428	1	7+9	2+12	Afghanistan	IT 295504
	464	2*	7+9	5+10	Mexico	IT 198245			1429	2*	7+8*	2+12	Iraq	IT 295505
	465	2*	7+9	5+10	Mexico	IT 198246			1430	1	7+8*	2+12	Syria	IT 295506
	466	2*	7+9	5+10	Mexico	IT 198252			1432	2*	7+8*	2+12	Armenia	IT 295509
	467	1	7+8	5+10	Mexico	IT 198253	Good2		1433	Null	7+8*	2+12	Armenia	IT 295510
	468	1	7OE+8*	5+10	Russia	IT 198257	Good2		1434	2*	7+8*	2+12	Armenia	IT 295515
	469	2*	7+9	5+10	Mexico	IT 198259			1435	2*	7+8*	2+12	Armenia	IT 295516
	470	1	7+9	5+10	Mexico	IT 198260			1436	1	7+8*	5+10	Pakistan	IT 295543
	471	2*	13+16	5+10	Mexico	IT 198286			1437	1	7+8*	5+10	Pakistan	IT 295544
	472	2*	7+9	5+10	United States	IT 198292			1438	1	7+8*	5+10	Pakistan	IT 295545
	473	2*	7+9	5+10	United States	IT 198293			1439	1	7+8*	5+10	Pakistan	IT 295546
	474	2*	7+8	5+10	United States	IT 198297	Good2		1440	1	20+20	5+10	China	IT 297179
	475	1	7+9	5+10	Colombia	IT 198312			1441	2*	13+16	5+10	China	IT 297181
	477	1	7+9	5+10	Colombia	IT 198321			1442	2*	7+9	5+10	China	IT 297197
	479	2*	7+9	2+12	Colombia	IT 198324			1443	2*	13+16	5+10	Greece	IT 297372
	480	Null	7OE+8*	5+10	Colombia	IT 198325			1445	1	20+20	2+12	Ethiopia	IT 297585
	481	1	17+18	5+10	Mexico	IT 198333	Good2		1447	1	20+20	5+10	Ethiopia	IT 297609
	482	2*	17+18	5+10	Mexico	IT 198335	Good2		1448	1	20+20	5+10	Brazil	IT 297627
	483	Null	7+9	2+12	India	IT 198336			1449	2*	7+9	5+10	Ethiopia	IT 297633
	484	2*	7+8*	5+10	China	IT 198339			1450	Null	7+8	5+10	Ethiopia	IT 297777
	485	2*	7+8	2.2+12	Mexico	IT 198344			1451	1	7+8	2+12	Ethiopia	IT 297812
	486	Null	17+18	5+10	India	IT 198353			1452	1	7+9	5+10	Mexico	IT 297816
	487	1	17+18	5+10	India	IT 198355	Good2		1453	2*	13+16	2+12	Portugal	IT 297823
	488	2*	17+18	5+10	India	IT 198371	Good2		1454	1	6	2+12	Portugal	IT 297824
	489	1	17+18	5+10	India	IT 198375	Good2		1455	2*	13+16	2+12	Portugal	IT 297825
	490	2*	7+9	2.2+12	Mexico	IT 198388			1456	Null	13+16	2+12	Portugal	IT 297826
	491	2*	6+8*	5+10	Canada	IT 198400			1457	2*	13+16	2+12	Portugal	IT 297827
	492	1	17+18	5+10	Mexico	IT 198401	Good2		1458	2*	20+20	2+12	Portugal	IT 297828
	493	2*	7+9	5+10	Mexico	IT 198413			1459	2*	13+16	2+12	Portugal	IT 297829
	494	2*	17+18	2+12	Unknown	IT 198441			1460	2*	20+20	2+12	Portugal	IT 297830
	495	Null	7+8	2+12	Unknown	IT 198443			1461	2*	13+16	2+12	Portugal	IT 297832
	496	2*	7+8	5+10	Unknown	IT 198466	Good2		1463	Null	7	2+12	Portugal	IT 297834
	497	2*	7+8	5+10	France	IT 198473	Good2		1464	2*	20+20	2+12	Portugal	IT 297835
	498	2*	17+18	5+10	Mexico	IT 198501	Good2		1465	2*	20+20	2+12	Portugal	IT 297836
	499	2*	7+9	5+10	Mexico	IT 198502			1466	2*	6+8*	2+12	Portugal	IT 297837
	500	2*	17+18	5+10	India	IT 198503	Good2		1467	2*	20+20	2+12	Portugal	IT 297838
	501	2*	7+9	5+10	India	IT 198511			1468	2*	20+20	2+12	Portugal	IT 297839
	502	1	17+18	5+10	India	IT 198538	Good2		1469	Null	20+20	2+12	Portugal	IT 297841
	503	1	7+9	5+10	Mexico	IT 198541			1470	2*	20+20	2+12	Portugal	IT 297842
	504	2*	7OE+9	5+10	Mexico	IT 198556	Good2		1472	Null	13+16	2+12	Portugal	IT 297844
	505	2*	7+9	5+10	Unknown	IT 198610			1473	Null	13+16	2+12	Portugal	IT 297845
	506	2*	7+8*	5+10	Mexico	IT 198691			1474	Null	20+20	2+12	Portugal	IT 297846
	507	2*	17+18	5+10	Unknown	IT 198706	Good2		1475	1	13+16	2+12	Portugal	IT 297847
	508	1	17+18	5+10	Hungary	IT 198718	Good2		1476	1	7	2+12	Portugal	IT 297848
	509	1	17+18	5+10	Netherlands	IT 198726	Good2		1477	1	7+8	2+12	Portugal	IT 297849
	510	1	7OE+8*	5+10	Yugoslavia	IT 198727	Good2		1478	2*	7+9	2+12	Portugal	IT 297850
	511	Null	7+9	5+10	Russia	IT 205550			1479	Null	20+20	2+12	Portugal	IT 297851
	512	2*	7+9	2+12	Russia	IT 205557			1480	Null	7	2+12	India	IT 297865
	513	2*	7+9	5+10	Canada	IT 205573			1481	1	20+20	2+12	Australia	IT 297867
	514	2*	7+9	5+10	Canada	IT 205574			1482	Null	20+20	2+12	Italy	IT 297884
	515	2*	7+9	5+10	United States	IT 205578			1483	1	7+8*	5+10	Ethiopia	IT 297888
	516	2*	7+9	5+10	United States	IT 205580			1485	1	7+9	5+10	Austria	IT 297913
	517	Null	6+8*	5+10	United States	IT 205583			1486	2*	20+20	2+12	Ethiopia	IT 297914
	518	1	7OE+8*	5+10	Mexico	IT 205614	Good2		1487	Null	20+20	2+12	Germany	IT 297915
	519	2*	7+9	5+10	Argentina	IT 205623			1488	2*	6+8*	2+12	United States	IT 297917
	521	1	6+8*	5+10	Kenya	IT 205634			1489	1	7	5+10	Ukraine	IT 297922
	522	2*	17+18	5+10	Mexico	IT 205641	Good2		1490	Null	7+8*	2+12	Ukraine	IT 297927
	523	1	6+8*	5+10	India	IT 205648			1492	Null	7+8*	2+12	Kazakhstan	IT 297930
	524	1	6+8*	5+10	Kenya	IT 205670			1493	Null	7+8	2+12	Uzbekistan	IT 297931
	525	1	7OE+8*	5+10	Mexico	IT 205673	Good2		1494	Null	7+8	2+12	Kazakhstan	IT 297932
	526	1	7	5+10	Ukraine	IT 205680			1495	2*	17+18	5+10	India	IT 297949	Good2
	527	2*	7+8*	5+10	Russia	IT 205687			1496	2*	17+18	2+12	India	IT 297950
	528	1	17+18	5+10	Mexico	IT 205720	Good2		1497	2*	17+18	2+12	India	IT 297951
	529	1	7+8*	5+10	India	IT 205724			1498	2*	7	5+10	India	IT 297952
	530	2*	7+9	5+10	India	IT 205726			1499	2*	17+18	5+10	India	IT 297953	Good2
	531	2*	17+18	5+10	India	IT 205728	Good2		1500	2*	17+18	5+10	India	IT 297954	Good2
	532	2*	20+20	5+10	Australia	IT 205731			1501	2*	17+18	2+12	India	IT 297955
	533	1	20+20	5+10	Australia	IT 205732			1502	2*	20+20	2+12	Portugal	IT 297957
	535	1	7+8*	5+10	Mexico	IT 205738			1503	Null	20+20	5+10	Portugal	IT 297960
	537	1	17+18	5+10	Mexico	IT 205774	Good2		1505	Null	20+20	2+12	Portugal	IT 297963
	538	1	17+18	5+10	Italy	IT 205779	Good2		1506	Null	20+20	2+12	Portugal	IT 297964
	539	2*	7+9	5+10	Canada	IT 205795			1507	2*	20+20	2+12	Portugal	IT 297970
	540	2*	17+18	5+10	Mexico	IT 205796	Good2		1508	2*	7OE+8*	2+12	Spain	IT 297971
	541	2*	20+20	5+10	Unknown	IT 205812			1510	1	7+9	2+12	Hungary	IT 298015
	542	Null	7	2+12	Unknown	IT 205814			1511	1	7+8*	5+10	Hungary	IT 298016
	543	Null	17+18	5+10	Unknown	IT 205816			1512	2*	7+9	5+10	Hungary	IT 298021
	544	2*	7+9	5+10	Canada	IT 205847			1513	2*	7+9	2+12	Hungary	IT 298022
	545	2*	7+9	5+10	Canada	IT 205848			1514	1	7+8*	5+10	Hungary	IT 298028
	546	2*	7+9	5+10	Canada	IT 205851			1515	1	7+8*	5+10	Hungary	IT 298034
	547	2*	7+9	5+10	Canada	IT 205852			1516	1	7+8*	2+12	Hungary	IT 298040
	549	2*	7+9	5+10	United States	IT 205878			1517	2*	7+8*	2+12	Ethiopia	IT 298055
	550	1	13+16	5+10	Mexico	IT 205879			1518	1	7+9	2+12	Austria	IT 298057
	551	1	17+18	5+10	Mexico	IT 205880	Good2		1519	1	7+9	2+12	Bulgaria	IT 298060
	552	Null	7+9	5+10	United States	IT 205881			1520	Null	6+8*	2+12	Bulgaria	IT 298061
	553	1	7	5+10	Lebanon	IT 205885			1521	Null	20+20	5+10	Bulgaria	IT 298062
	556	2*	7	5+10	Pakistan	IT 205891			1522	Null	6+8*	5	Bulgaria	IT 298063	1Dy null
	557	2*	7+9	5+10	Tunisia	IT 205907			1523	Null	20+20	2+12	Spain	IT 298064
	558	2*	7+9	5+10	United States	IT 205949			1524	2*	20+20	2+12	Spain	IT 298065
	559	Null	7+8	5+10	United States	IT 205950			1525	2*	7OE+8*	2+12	Spain	IT 298066
	560	2*	7+9	5+10	Romania	IT 205962			1526	2*	20+20	2+12	Spain	IT 298067
	563	Null	7+8*	2+12	China	IT 206065			1527	2*	20+20	2+12	Egypt	IT 298068
	564	Null	20+20	2+12	France	IT 206087			1528	Null	7+8*	5+10	Egypt	IT 298069
	565	Null	7+9	5+10	United States	IT 206132			1529	2*	20+20	2+12	Egypt	IT 298070
	566	Null	6	2+12	United States	IT 206134			1530	2*	6+8*	5+10	Greece	IT 298076
	568	2*	7+9	5+10	Ukraine	IT 206168			1531	Null	20+20	2+12	Greece	IT 298077
	569	Null	7+8*	4+12	Russia	IT 206235			1532	2*	7+8*	5+10	Greece	IT 298078
	570	2*	7+9	5+10	Ukraine	IT 206347			1533	1	7+8*	5+10	Greece	IT 298079
	571	Null	7+8	2+12	Korea, South	IT 206682			1534	1	7+8*	2+12	Greece	IT 298080
	572	Null	7+8	2.2+12	Korea, South	IT 207015			1535	1	7+8*	2+12	Greece	IT 298081
	573	2*	7+9	5+10	Mongolia	IT 210271			1536	2*	20+20	5+10	Greece	IT 298082
	574	1	7+8*	5+10	Unknown	IT 210275			1537	2*	13+16	5+10	Greece	IT 298083
	575	Null	7+8*	5+10	Italy	IT 210283			1538	Null	20+20	2+12	Greece	IT 298084
	576	2*	7+9	5+10	Australia	IT 210284			1539	1	7+8*	4+12	Greece	IT 298085
	577	Null	7+9	5+10	Israel	IT 210285			1540	Null	20+20	2+12	Greece	IT 298086
	578	Null	7+8	2+12	India	IT 210288			1541	2*	7+9	2+12	Greece	IT 298087
	579	2*	7+9	2+12	Russia	IT 210296			1542	1	7+8	2+12	Greece	IT 298088
	581	Null	7+8	2+12	Russia	IT 210303			1543	2*	7+8	2+12	Greece	IT 298089
	582	2*	7+9	5+10	Mexico	IT 210313			1544	2*	7+8	2+12	Greece	IT 298090
	583	2*	17+18	5+10	United States	IT 210316	Good2		1545	2*	20+20	2+12	Greece	IT 298091
	584	2*	7+9	5+10	Australia	IT 210319			1546	2*	7	5+10	Greece	IT 298092
	586	Null	7+8	2+12	Turkey	IT 210335			1547	1	7+8*	4+12	Greece	IT 298093
	587	Null	7+8*	4+12	Turkey	IT 210342			1548	1	7+8*	4+12	Greece	IT 298094
	588	2*	7+8*	2+12	Turkey	IT 210343			1549	2*	6+8*	4+12	Greece	IT 298095
	589	2*	7+8	2+12	Chile	IT 210348			1550	2*	7	2+12	Greece	IT 298096
	590	Null	7+8	5+10	Chile	IT 210349			1551	2*	7	2+12	Greece	IT 298097
	591	2*	17+18	5+10	Chile	IT 210350	Good2		1552	Null	15	2+12	Hungary	IT 298099	1Bx null
	592	Null	7+9	2+12	Chile	IT 210352			1553	Null	15	2+12	Hungary	IT 298100	1Bx null
	593	Null	7+9	2+12	Mexico	IT 210364			1554	Null	15	2+12	Hungary	IT 298101	1Bx null
	594	1	7+8*	2+12	Mongolia	IT 210370			1555	Null	15	2+12	Hungary	IT 298102	1Bx null
	595	2*	7+9	2+12	Russia	IT 210374			1556	2*	20+20	2+12	Morocco	IT 298107
	596	Null	6+8*	5+10	United States	IT 210384			1557	1	20+20	2+12	Morocco	IT 298108
	597	Null	17+18	5+10	United States	IT 210388			1558	2*	7+9	5+10	Poland	IT 298110
	598	2*	20+20	5+10	Australia	IT 210389			1559	Null	13+16	2+12	Portugal	IT 298112
	599	2*	20+20	5+10	Canada	IT 210390			1560	Null	20+20	2+12	Portugal	IT 298113
	600	2*	7+9	5+10	Russia	IT 210399			1561	2*	13+16	2+12	Portugal	IT 298115
	601	Null	7+9	5+10	Mongolia	IT 210402			1562	2*	6+8*	2+12	Portugal	IT 298116
	602	Null	7+9	5+10	Mongolia	IT 210403			1563	2*	7	2+12	Portugal	IT 298117
	603	Null	7+9	5+10	Mongolia	IT 210412			1564	2*	7+9	5+10	Portugal	IT 298118
	604	Null	7+9	5+10	Mongolia	IT 210414			1565	Null	15	2+12	Romania	IT 298123	1Bx null
	605	Null	7+9	5+10	Mongolia	IT 210416			1566	2*	20+20	2+12	South Africa	IT 298149
	606	2*	7+8	5+10	Mexico	IT 210425	Good2		1567	2*	7+8*	2+12	Lebanon	IT 298150
	607	2*	7+8	5+10	Mexico	IT 210427	Good2		1568	2*	7+8*	2+12	Lebanon	IT 298151
	608	2*	17+18	5+10	Mexico	IT 210428	Good2		1569	2*	20+20	2+12	Lebanon	IT 298152
	609	1	13+16	5+10	Mexico	IT 210430			1571	Null	20+20	2+12	Syria	IT 298154
	610	1	17+18	5+10	Mexico	IT 210432	Good2		1572	2*	7+8*	2+12	Syria	IT 298155
	611	1	17+18	5+10	Mexico	IT 210435	Good2		1573	1	7+8	2+12	Syria	IT 298156
	612	1	17+18	5+10	Mexico	IT 210437	Good2		1574	1	7	2+12	Syria	IT 298157
	613	1	7+9	5+10	Mexico	IT 210439			1575	Null	20+20	2+12	Syria	IT 298158
	614	2*	7+9	5+10	Mexico	IT 210440			1576	2*	7+8*	2+12	Syria	IT 298159
	615	1	7+9	5+10	Mexico	IT 210441			1577	Null	17+18	5+10	Tunisia	IT 298160
	616	2*	7+9	5+10	Mexico	IT 210442			1578	Null	20+20	2+12	United Kingdom	IT 298164
	617	1	7+9	5+10	Mexico	IT 210443			1579	Null	20+20	2+12	United Kingdom	IT 298165
	618	1	7+9	5+10	Mexico	IT 210444			1581	2*	6+8*	2+12	Bosnia and Herzegovina	IT 298169
	619	1	7+9	5+10	Mexico	IT 210445			1582	Null	7+9	5+10	Bosnia and Herzegovina	IT 298170
	620	2*	7OE+9	5+10	Mexico	IT 210454	Good2		1583	1	7+9	2+12	Bosnia and Herzegovina	IT 298171
	621	2*	7+9	5+10	Mexico	IT 210455			1584	2*	7+9	2+12	Bosnia and Herzegovina	IT 298172
	622	2*	7+9	5+10	Mexico	IT 210456			1585	1	7+8*	2+12	Bosnia and Herzegovina	IT 298173
	623	2*	7+9	5+10	Mexico	IT 210458			1586	Null	20y	2+12	Croatia	IT 298174	1Bx null
	624	2*	7+8	2+12	Mexico	IT 210459			1587	2*	6+8*	2+12	Croatia	IT 298175
	625	2*	7+9	5+10	Mexico	IT 210460			1588	1	6+8*	2+12	Croatia	IT 298176
	626	2*	7+9	5+10	Mexico	IT 210461			1589	1	7+9	5	Croatia	IT 298177	1Dy null
	627	2*	7+9	5+10	Mexico	IT 210462			1592	1	7+9	2+12	Croatia	IT 298180
	628	2*	7+9	5+10	Mexico	IT 210463			1593	Null	6+8*	2+12	Croatia	IT 298181
	629	2*	7+9	5+10	Mexico	IT 210464			1594	2*	7+8*	5+10	Macedonia	IT 298182
	630	2*	7+9	5+10	Mexico	IT 210465			1595	2*	7+8*	5+10	Macedonia	IT 298183
	632	1	7OE+8*	5+10	Mexico	IT 210467	Good2		1596	2*	7+8*	2+12	Macedonia	IT 298184
	633	Null	17+18	5+10	Mexico	IT 210468			1597	2*	7+8*	2+12	Macedonia	IT 298185
	634	Null	7+8	5+10	Mexico	IT 210469			1598	Null	7+8*	2+12	Macedonia	IT 298186
	635	2*	17+18	5+10	Mexico	IT 210470	Good2		1600	2*	17+18	2+12	Afghanistan	IT 298198
	636	2*	17+18	5+10	Mexico	IT 210471	Good2		1601	Null	7+9	5+10	Afghanistan	IT 298199
	637	2*	17+18	5+10	Mexico	IT 210472	Good2		1602	1	7+9	5+10	Afghanistan	IT 298200
	638	2*	17+18	5+10	Mexico	IT 210473	Good2		1603	1	7+8*	2+12	United States	IT 298204
	639	2*	17+18	5+10	Mexico	IT 210474	Good2		1604	Null	7+8	2+12	Afghanistan	IT 298206
	640	2*	17+18	5+10	Mexico	IT 210475	Good2		1605	2*	7+8	2+12	Afghanistan	IT 298207
	641	2*	17+18	5+10	Mexico	IT 210476	Good2		1606	2*	7+8	2+12	Afghanistan	IT 298208
	642	1	17+18	5+10	Mexico	IT 210477	Good2		1607	2*	7+8*	2+12	Hungary	IT 298211
	643	1	7+8	5+10	Mexico	IT 210483	Good2		1608	2*	7+8	2+12	Mexico	IT 298214
	644	1	17+18	5+10	Mexico	IT 210485	Good2		1609	1	7+9	5+10	Bulgaria	IT 298246
	645	2*	17+18	5+10	Mexico	IT 210487	Good2		1610	Null	7+8*	2+12	Germany	IT 298254
	646	2*	7OE+8*	5+10	Mexico	IT 210493	Good2		1611	1	6+8*	2+12	Poland	IT 298271
	647	2*	17+18	5+10	Mexico	IT 210494	Good2		1612	Null	7+8*	5+10	Poland	IT 298274
	649	1	7+9	5+10	Mexico	IT 210496			1613	1	7	2+12	Poland	IT 298275
	650	1	7+9	5+10	Mexico	IT 210498			1614	1	7+9	2+12	Poland	IT 298276
	651	1	17+18	5+10	Mexico	IT 210499	Good2		1615	Null	6+8*	2+12	Poland	IT 298281
	652	1	17+18	5+10	Mexico	IT 210500	Good2		1616	1	7+9	5+10	France	IT 298285
	653	2*	17+18	5+10	Mexico	IT 210503	Good2		1617	2*	20+20	2+12	Poland	IT 298297
	654	2*	17+18	5+10	Mexico	IT 210504	Good2		1618	1	7+9	2+12	France	IT 298299
	655	2*	17+18	5+10	Mexico	IT 210505	Good2		1619	Null	20+20	2+12	Ecuador	IT 298304
	656	2*	17+18	5+10	Mexico	IT 210507	Good2		1620	1	7+9	2+12	Ecuador	IT 298305
	657	2*	17+18	5+10	Mexico	IT 210508	Good2		1621	2*	7+9	5+10	Cuba	IT 298319
	658	1	17+18	5+10	Mexico	IT 210509	Good2		1622	1	7	2+12	Bulgaria	IT 298333
	659	1	17+18	5+10	Mexico	IT 210510	Good2		1623	1	7+8*	5+10	Bulgaria	IT 298360
	660	1	17+18	5+10	Mexico	IT 210511	Good2		1624	Null	7+8	5+10	Bulgaria	IT 298361
	661	1	17+18	5+10	Mexico	IT 210512	Good2		1626	2*	7+9	2+12	Bulgaria	IT 298373
	662	1	7+9	5+10	Mexico	IT 210514			1627	2*	7+9	5+10	Israel	IT 298376
	663	2*	7+8*	5+10	Mexico	IT 210516			1628	1	7+8*	5+10	Ethiopia	IT 298377
	664	Null	7+8	2+12	Korea, South	IT 212223			1629	Null	7+9	5+10	Ethiopia	IT 298379
	665	Null	7+8	2.2+12	Korea, South	IT 212224			1630	1	7+8*	5+10	Ethiopia	IT 298381
	666	Null	7+8	2.2+12	Korea, South	IT 212225			1631	2*	17+18	5+10	Ethiopia	IT 298382	Good2
	667	2*	7+8*	5+10	Mexico	IT 212976			1632	Null	7+9	5+10	Romania	IT 298401
	668	2*	17+18	5+10	Mexico	IT 212977	Good2		1633	1	7+9	5+10	Romania	IT 298404
	669	2*	17+18	5+10	Mexico	IT 212978	Good2		1634	1	7+8*	5+10	Romania	IT 298408
	670	2*	17+18	5+10	Mexico	IT 212979	Good2		1635	2*	7+9	2+12	Romania	IT 298409
	671	1	17+18	5+10	Mexico	IT 212980	Good2		1636	Null	7+8	5+10	Colombia	IT 298416
	672	Null	17+18	5+10	Mexico	IT 212981			1637	2*	7+9	5+10	Russia	IT 298417
	673	1	13+16	5+10	Mexico	IT 212982			1638	2*	15	2+12	Hungary	IT 298422	1Bx null
	674	Null	7+8	2.2+12	Korea, South	IT 213098			1639	1	7+9	5+10	Ukraine	IT 298423
	675	Null	7+8	2.2+12	Korea, South	IT 213099			1640	1	7+9	5+10	Ukraine	IT 298424
	676	2*	7+8	5+10	Korea, South	IT 213100	Good2		1641	1	7+9	5+10	Ukraine	IT 298425
	677	Null	13+16	2.2+12	Korea, South	IT 213101			1642	Null	7+8	2+12	Kenya	IT 298430
	678	2*	7+8	2.2+12	Korea, South	IT 213102			1643	2*	7+8*	2+12	Ethiopia	IT 298432
	679	Null	13+16	2.2+12	Korea, South	IT 213103			1646	2*	17+18	5+10	Portugal	IT 298445	Good2
	681	Null	13+16	2.2+12	Korea, South	IT 213105			1647	2*	7	2+12	Turkey	IT 298446
	682	2*	7+9	2+12	Korea, South	IT 213106			1648	Null	6+8*	2+12	Portugal	IT 298449
	683	Null	7+8	2+12	Mongolia	IT 213156	Club wheat		1649	1	7+9	5+10	Solvenia	IT 298451
	684	Null	7+8	2.2+12	Korea, South	IT 213244			1650	2*	17+18	5+10	India	IT 298552	Good2
	685	Null	7+9	2+12	Korea, South	IT 213245			1651	Null	7	2+12	India	IT 298553
	686	Null	7+8	2+12	Korea, South	IT 213246			1652	2*	7+9	5+10	Netherlands	IT 298565
	687	Null	7+8	2.2+12	Korea, South	IT 213247			1653	Null	7+8	2+12	Russia	IT 298567
	688	2*	13+16	2+12	Korea, South	IT 213248			1654	Null	6+8*	2+12	Netherlands	IT 298569
	689	2*	7+8	2.2+12	Korea, South	IT 213249			1655	Null	6+8*	2+12	Netherlands	IT 298570
	690	2*	7+8	2.2+12	Korea, South	IT 213250			1656	2*	7+8*	2+12	Turkey	IT 298571
	691	2*	17+18	5+10	Mexico	IT 213798	Good2		1657	2*	7+8*	2+12	Turkey	IT 298572
	692	2*	17+18	5+10	Mexico	IT 213799	Good2		1658	2*	7+8*	2+12	Turkey	IT 298573
	693	2*	17+18	5+10	Mexico	IT 213802	Good2		1659	2*	7+8*	2+12	Turkey	IT 298574
	694	2*	17+18	5+10	Mexico	IT 213804	Good2		1660	2*	7+8*	2+12	Turkey	IT 298576
	696	Null	13+16	2.2+12	Korea, South	IT 213835			1661	2*	7+8	2+12	Turkey	IT 298579
	697	Null	7+8	2+12	Mongolia	IT 213924	Club wheat		1662	2*	7+8*	2+12	Turkey	IT 298582
	698	2*	7+8	2+12	Mongolia	IT 213925	Club wheat		1663	2*	7+8*	2+12	Turkey	IT 298583
	699	Null	7+8	2+12	Mongolia	IT 213926	Club wheat		1664	2*	6+8*	2+12	Turkey	IT 298585
	700	2*	7+9	5+10	Mexico	IT 214521			1665	2*	7+8*	4+12	Turkey	IT 298586
	701	Null	7+9	2+12	Korea, South	IT 214681			1666	Null	6+8*	2+12	Turkey	IT 298587
	702	Null	7+8	2.2+12	Korea, South	IT 214682			1667	2*	6+8*	2+12	Turkey	IT 298588
	703	2*	7+9	2+12	Korea, South	IT 214959			1668	2*	6+8*	2+12	Turkey	IT 298589
	704	2*	13+16	2.2+12	Korea, South	IT 215848			1669	2*	7+9	5+10	Turkey	IT 298591
	705	Null	13+16	2.2+12	Korea, South	IT 215850			1670	2*	7+9	2+12	Turkey	IT 298592
	706	2*	13+16	2.2+12	Korea, South	IT 215852			1671	Null	7+8*	2+12	Turkey	IT 298596
	707	2*	7+8	2.2+12	Korea, South	IT 215853			1672	2*	7+8*	2+12	Turkey	IT 298597
	708	2*	13+16	2.2+12	Korea, South	IT 215854			1673	2*	7+8*	2+12	Turkey	IT 298598
	709	Null	7+8	2+12	Korea, South	IT 215855			1674	2*	7+8*	2+12	Turkey	IT 298599
	710	2*	7+8	2.2+12	Korea, South	IT 215857			1675	Null	14+15	2+12	Turkey	IT 298600
	711	2*	7+8	2.2+12	Korea, South	IT 215858			1676	2*	7+8*	2+12	Turkey	IT 298601
	712	2*	7+9	2+12	Korea, South	IT 215859			1677	2*	7+8*	4+12	Turkey	IT 298602
	713	2*	7+8*	2.2+12	Korea, South	IT 215860			1678	1	7OE+8*	5+10	Bosnia and Herzegovina	IT 298828	Good2
	714	2*	13+16	2.2+12	Korea, South	IT 218513			1680	Null	7+8	2+12	Afghanistan	IT 298874
	715	2*	7+8	5+10	Korea, South	IT 218514	Good2		1681	1	7+9	5+10	Afghanistan	IT 298880
	716	2*	7+8	2+12	Korea, South	IT 218515			1682	Null	7+8	2+12	Afghanistan	IT 298881
	719	2*	7+9	2+12	United States	IT 225481			1683	2*	13+16	2+12	Afghanistan	IT 298884
	720	Null	7+8	2.2+12	Korea, South	IT 227070			1684	Null	7+8	2+12	Afghanistan	IT 298886
	721	2*	7+8	2.2+12	Korea, South	IT 227071			1685	Null	7+8	2+12	Afghanistan	IT 298934
	722	Null	13+16	2.2+12	Korea, South	IT 227072			1686	2*	7+8	2+12	Afghanistan	IT 298943
	723	Null	7+8	2.2+12	Korea, South	IT 227073			1687	Null	7+8	5+10	Afghanistan	IT 298949
	724	2*	7+8	2.2+12	Korea, South	IT 227074			1688	Null	7+8	2+12	Afghanistan	IT 298956
	726	2*	13+16	2.2+12	Korea, South	IT 227076			1689	Null	7+8	2+12	Afghanistan	IT 298968
	728	2*	7+8	2.2+12	Korea, South	IT 227078			1690	Null	7+8	2+12	Afghanistan	IT 298969
	729	2*	7+8	2.2+12	Korea, South	IT 227079			1691	2*	7+8	5+10	China	IT 300044	Good2
	730	2*	7+8	5+10	Korea, South	IT 227080	Good2		1692	Null	20+20	5+10	China	IT 300093
	731	2*	13+16	2.2+12	Korea, South	IT 227093			1693	Null	7+9	5+10	China	IT 300094
	732	2*	7+8	2.2+12	Korea, South	IT 227094			1694	Null	7+8*	2+12	China	IT 300561
	733	1	7+8*	5+10	Kazakhstan	IT 229471			1695	Null	7+8	2+12	China	IT 300562
	734	2*	7+9	2+12	China	IT 229786			1696	Null	13+16	2.2+12	Korea, South	IT 301315
	735	2*	7+9	5+10	China	IT 229787			1697	2*	7+9	5+10	Mexico	IT 301619
	736	1	7+8	5+10	China	IT 229788	Good2		1698	Null	7+9	5+10	Mexico	IT 301620
	737	Null	7+8	2+12	Korea, South	IT 229822			1699	2*	7+9	5+10	Mexico	IT 301644
	738	Null	7+9	2+12	China	IT 229930			1700	2*	7+9	2+12	Mexico	IT 301645
	739	1	7+9	2+12	China	IT 229931			1701	2*	7+9	5+10	Mexico	IT 301653
	740	Null	6+8*	2+12	China	IT 229932			1702	2*	7+9	5+10	Mexico	IT 301661
	741	2*	7+8	2+12	China	IT 229933			1703	1	7+9	5+10	Mexico	IT 301662
	742	2*	7+9	2+12	Bulgaria	IT 230226			1704	Null	7+9	2+12	Mexico	IT 301668
	743	Null	7+9	2+12	Bulgaria	IT 230234			1705	1	7+8	5+10	Mexico	IT 301670	Good2
	744	1	7+8	5+10	Bulgaria	IT 230235	Good2		1706	2*	17+18	5+10	Mexico	IT 301672	Good2
	745	Null	6+8*	5+10	Bulgaria	IT 230237			1707	Null	13+16	2+12	Mexico	IT 301681
	746	1	7+9	2+12	Bulgaria	IT 230240			1709	1	7+9	5+10	Mexico	IT 301702
	747	2*	7+9	2+12	Bulgaria	IT 230242			1710	2*	7+9	5+10	Mexico	IT 301703
	748	2*	7+9	5+10	Bulgaria	IT 230246			1712	2*	7	5+10	Mexico	IT 301705
	749	1	7	2+12	Bulgaria	IT 230249			1713	2*	7+9	2+12	Mexico	IT 301714
	751	2*	7+9	5+10	Bulgaria	IT 230258			1714	1	7+8	2+12	Mexico	IT 301715
	752	2*	13+16	2+12	United States	IT 230890			1715	Null	17+18	2+12	Mexico	IT 301719
	753	2*	13+16	2+12	United States	IT 230891			1716	Null	13+16	5+10	Mexico	IT 301720
	755	2*	7+9	5+10	United States	IT 230923			1717	Null	7+8	2+12	Mexico	IT 301722
	756	Null	7+8*	5+10	United States	IT 230924			1718	Null	7+8	5+10	Mexico	IT 301723
	757	2*	7+9	5+10	United States	IT 230928			1720	Null	17+18	5+10	Mexico	IT 301728
	758	2*	7+8*	4+12	United States	IT 230933			1721	1	7+9	2+12	Mexico	IT 301729
	759	2*	13+16	5+10	United States	IT 230934			1722	2*	17+18	2+12	Mexico	IT 301730
	760	2*	7+8*	5+10	United States	IT 230943			1723	1	7+9	5+10	Mexico	IT 301733
	762	1	7+9	2+12	United States	IT 230946			1724	2*	7+9	5+10	Mexico	IT 301736
	763	2*	7+8	2+12	United States	IT 230947			1725	Null	7+9	5+10	Mexico	IT 301741
	764	2*	7+8	5+10	United States	IT 230949	Good2		1726	Null	7+8	2+12	Mexico	IT 301742
	766	2*	7+8	2+12	United States	IT 230951			1727	2*	7+9	2+12	Mexico	IT 301746
	767	1	7+8*	5+10	United States	IT 230952			1728	1	17+18	5+10	Mexico	IT 301747	Good2
	768	1	7+9	5+10	United States	IT 230953			1729	1	7+9	5+10	Mexico	IT 301748
	769	1	6+8*	2+12	United States	IT 230954			1730	2*	17+18	2+12	Mexico	IT 301749
	770	2*	7+9	5+10	United States	IT 230955			1731	Null	7+9	5+10	Mexico	IT 301750
	771	2*	7+9	5+10	United States	IT 230956			1732	2*	7+9	5+10	Mexico	IT 301756
	772	2*	7	2+12	United States	IT 230957			1733	2*	7+9	2+12	Mexico	IT 301757
	773	1	6+8*	2+12	United States	IT 230958			1734	2*	7+9	2+12	Mexico	IT 301758
	774	1	7+8*	5+10	United States	IT 230959			1735	2*	7+9	2+12	Mexico	IT 301759
	775	2*	7+9	5+10	United States	IT 230960			1736	1	7+8	5+10	Mexico	IT 301763	Good2
	776	2*	7+9	4+12	United States	IT 230961			1739	1	17+18	5+10	Mexico	IT 301766	Good2
	777	2*	7+8	2+12	United States	IT 230962			1740	1	17+18	2+12	Mexico	IT 301768
	778	2*	7+8	4+12	United States	IT 230963			1741	2*	7	2+12	Mexico	IT 301773
	779	2*	7+8	5+10	Canada	IT 230964	Good2		1743	1	7+9	5+10	Mexico	IT 301778
	780	2*	7+9	5+10	United States	IT 230965			1744	2*	7+9	5+10	Mexico	IT 301779
	781	2*	7+9	5+10	United States	IT 230966			1745	2*	17+18	5+10	Mexico	IT 301782	Good2
	782	2*	7+9	5+10	United States	IT 230967			1747	1	17+18	5+10	Mexico	IT 301784	Good2
	783	2*	7+9	2+12	United States	IT 230968			1749	Null	7+8	2+12	Mexico	IT 301786
	784	Null	7+8*	2+12	United States	IT 230969			1750	2*	7+9	5+10	Mexico	IT 301787
	785	2*	7+9	5+10	United States	IT 230970			1751	2*	13+16	2+12	Mexico	IT 301788
	786	2*	7+9	5+10	United States	IT 230971			1752	1	17+18	5+10	Mexico	IT 301789	Good2
	787	Null	7+8	2+12	United States	IT 230972			1753	Null	7+8	2+12	Mexico	IT 301798
	788	2*	7+9	5+10	United States	IT 230973			1755	1	17+18	5+10	Mexico	IT 301801	Good2
	789	Null	7+9	5+10	United States	IT 230974			1756	2*	13+16	2+12	Mexico	IT 301803
	790	2*	7+8	2+12	United States	IT 230975			1757	1	7+8	2+12	Mexico	IT 301804
	791	2*	6+8*	5+10	United States	IT 230976			1758	2*	7+8	5+10	Mexico	IT 301805	Good2
	792	1	7+8	5+10	United States	IT 230978	Good2		1759	Null	7+8	5+10	Korea, South	IT 302008
	793	1	7+9	5+10	United States	IT 230979			1760	2*	7+9	2+12	Korea, South	IT 302009
	794	2*	7+9	5+10	United States	IT 230980			1761	2*	17+18	2+12	Korea, South	IT 302010
	795	2*	7+9	5+10	United States	IT 230981			1762	1	7+9	2+12	United States	IT 302047
	796	2*	7+9	5+10	United States	IT 230982			1763	Null	7	2+12	United States	IT 302049
	797	2*	7+8*	5+10	United States	IT 230984			1764	2*	7	5+10	United States	IT 302050
	798	2*	7+8	2+12	United States	IT 230985			1765	2*	7+9	5+10	United States	IT 302051
	799	Null	7+8	2+12	United States	IT 230986			1766	2*	7+8*	5+10	United States	IT 302052
	800	2*	7+9	5+10	United States	IT 230987			1767	2*	7+8*	5+10	United States	IT 302053
	801	1	7+9	2+12	United States	IT 230988			1768	2*	7+8*	5+10	United States	IT 302054
	803	2*	7+9	5+10	United States	IT 230991			1769	1	7+9	2+12	United States	IT 302055
	804	2*	20+20	2+12	Canada	IT 230992			1770	Null	7+9	5+10	Germany	IT 302056
	805	1	6+8*	2+12	United States	IT 230993			1771	1	7	2+12	United States	IT 302057
	806	2*	7+9	5+10	United States	IT 230994			1772	Null	6+8*	5+10	Germany	IT 302058
	809	2*	7+9	5+10	Mexico	IT 231256			1773	Null	7+9	2+12	Germany	IT 302059
	811	2*	7+9	5+10	Mexico	IT 234979			1774	Null	7+9	2+12	Germany	IT 302060
	812	1	7+9	5+10	Mexico	IT 234983			1775	1	7+8*	2+12	Germany	IT 302061
	813	2*	7+9	5+10	Mexico	IT 234986			1776	Null	6+8*	5+10	Germany	IT 302062
	814	1	7OE+8*	5+10	Mexico	IT 234989	Good2		1777	Null	7+8*	2+12	Germany	IT 302063
	815	2*	17+18	5+10	Mexico	IT 235001	Good2		1778	1	7+9	2+12	Germany	IT 302064
	816	Null	17+18	2+12	Mexico	IT 235003			1779	1	7+8*	5+10	Germany	IT 302065
	817	2*	7+8	5+10	Mexico	IT 235006	Good2		1780	1	7	2+12	Germany	IT 302066
	818	2*	7+8	5+10	Mexico	IT 235035	Good2		1781	Null	6+8*	5+10	Croatia	IT 302067
	819	2*	7+9	2+12	Mexico	IT 235042			1783	2*	20+20	5+10	Spain	IT 302069
	820	2*	7OE+8*	5+10	Mexico	IT 235046	Good2		1785	1	7+9	5+10	United States	IT 302071
	821	2*	7+9	5+10	Mexico	IT 235235			1786	1	7	2+12	Italy	IT 302072
	822	2*	7	2+12	Mexico	IT 235240			1787	1	7	2+12	Italy	IT 302073
	823	2*	7+9	5+10	Mexico	IT 235244			1788	Null	7+8*	2+12	United States	IT 302074
	824	Null	7+8	2+12	Mexico	IT 235246			1789	2*	7+9	5+10	United States	IT 302075
	825	2*	17+18	5+10	Mexico	IT 235249	Good2		1790	1	7+8*	2+12	United States	IT 302076
	826	2*	17+18	5+10	Mexico	IT 235258	Good2		1792	2*	7+9	5+10	Mexico	IT 302334
	827	1	7+9	5+10	Mexico	IT 235264			1793	1	17+18	2+12	Mexico	IT 302335
	828	2*	13+16	5+10	Mexico	IT 235265			1794	1	17+18	5+10	Mexico	IT 302531	Good2
	829	Null	7+8	2.2+12	China	IT 235356			1795	Null	6+8*	5+10	Mexico	IT 302544
	830	2*	13+16	2.2+12	Korea, South	IT 236144			1796	Null	7	5+10	Korea, North	IT 302637
	831	1	7+9	5+10	China	IT 236544			1797	Null	7	2+12	United States	IT 302851
	832	Null	7+8	2+12	Korea, South	IT 236999			1798	Null	7+8*	2+12	France	IT 302852
	834	2*	7+9	5+10	Bulgaria	IT 237013			1799	Null	6+8*	2+12	France	IT 302853
	836	2*	7+8	5+10	Bulgaria	IT 237019	Good2		1800	Null	6+8*	2+12	France	IT 302854
	838	2*	7+9	2+12	Bulgaria	IT 237021			1801	2*	7	2.2+12	Japan	IT 302856
	839	1	7+9	2+12	Bulgaria	IT 237027			1802	Null	7	2.2+12	France	IT 302857
	840	Null	7+8	2.2+12	Korea, South	IT 237794			1803	Null	7+8	2+12	China	IT 302860
	841	2*	7+8	2.2+12	Korea, South	IT 237795			1804	1	7+8*	5+10	Tajikistan	IT 302874
	842	2*	7+8	2.2+12	Korea, South	IT 237796			1805	2*	6+8*	2+12	United States	IT 303065
	843	Null	7+8	2.2+12	Korea, South	IT 237805			1806	1	7+9	2+12	Croatia	IT 303067
	845	2*	7+8	2.2+12	Korea, South	IT 237807			1807	1	6+8*	2+12	Croatia	IT 303068
	847	Null	7+8*	2.2+12	Korea, South	IT 237809			1808	2*	20+20	2+12	Greece	IT 303069
	848	2*	7+8	2.2+12	Korea, South	IT 237810			1810	1	7	2+12	Greece	IT 303071
	849	2*	7+8	2.2+12	Korea, South	IT 237811			1811	2*	20+20	2+12	Greece	IT 303072
	850	Null	7+9	5+10	Mongolia	IT 246359			1812	2*	7+8*	5+10	Greece	IT 303073
	851	1	7OE+8*	5+10	Mexico	IT 246360	Good2		1813	Null	20+20	2+12	Spain	IT 303074
	852	2*	17+18	5+10	Mexico	IT 246361	Good2		1814	2*	20+20	2+12	Spain	IT 303075
	853	Null	7+8	2.2+12	Korea, South	IT 246550			1815	2*	7+8*	2+12	Bosnia and Herzegovina	IT 303076
	854	Null	7+8	2.2+12	Korea, South	IT 246568			1816	1	7+8*	2+12	Bosnia and Herzegovina	IT 303077
	855	Null	7+8	2.2+12	Korea, South	IT 246569			1817	2*	7+9	5+10	Bulgaria	IT 303078
	856	Null	7+9	2.2+12	Korea, South	IT 246570			1818	2*	8	2+12	Russia	IT 303079	1Bx null
	858	Null	7+9	2.2+12	Korea, South	IT 246572			1819	Null	7+8*	2+12	Ethiopia	IT 303080
	859	2*	7+8	2+12	China	IT 246573			1820	1	7+8*	5+10	Ethiopia	IT 303081
	860	2*	7+9	5+10	Mexico	IT 246575			1821	1	7+8*	5+10	Ethiopia	IT 303082
	861	Null	17+18	2+12	Mexico	IT 246588			1822	2*	7+8*	2+12	Ethiopia	IT 303083
	862	Null	7+9	5+10	Mexico	IT 246589			1823	1	7+8*	5+10	Ethiopia	IT 303084
	863	2*	13+16	2.2+12	Korea, South	IT 246750			1824	2*	7+8*	2+12	Ethiopia	IT 303085
	864	2*	7+9	2+12	Bulgaria	IT 246782			1825	2*	7+8*	2+12	Ethiopia	IT 303086
	867	Null	7+8	2+12	Korea, South	IT 246977			1826	2*	7+8*	2+12	Ethiopia	IT 303087
	868	Null	7+8	2+12	Korea, South	IT 246980			1827	2*	7+8*	2+12	Ethiopia	IT 303088
	869	Null	7+8	2+12	Korea, South	IT 246981			1828	Null	7+8	2+12	Ethiopia	IT 303089
	870	Null	7+8	2+12	Korea, South	IT 246987			1829	2*	7+8*	2+12	Ethiopia	IT 303090
	872	2*	13+16	2+12	Korea, South	IT 247762			1830	2*	7+8*	2+12	Ethiopia	IT 303091
	873	2*	7+8	5+10	Korea, South	IT 247763	Good2		1831	1	6	2+12	Ethiopia	IT 303092
	874	1	7+8	5+10	Mexico	IT 250812	Good2		1832	Null	7+8	2+12	Ethiopia	IT 303093
	875	2*	7+8	5+10	United States	IT 250850	Good2		1833	1	7+8*	5+10	Ethiopia	IT 303094
	877	Null	7+9	2+12	China	IT 250871			1834	2*	7+8*	2+12	Ethiopia	IT 303095
	878	1	7+8	5+10	United States	IT 250938	Good2		1835	Null	20+20	2+12	Ethiopia	IT 303096
	879	2*	7+8*	5+10	United States	IT 250944			1836	2*	20+20	2+12	Ethiopia	IT 303097
	880	1	7+9	5+10	China	IT 250981			1837	Null	7+8	2+12	Ethiopia	IT 303098
	881	2*	7+9	5+10	Mexico	IT 262094			1838	2*	7+8	2+12	Ethiopia	IT 303099
	882	Null	7+8*	2+12	China	IT 266670			1839	2*	7+8	2+12	Ethiopia	IT 303102
	883	2*	7+9	5+10	Mexico	IT 266672			1840	2*	7+9	5+10	Ethiopia	IT 303103
	884	2*	17+18	5+10	Mexico	IT 266794	Good2		1841	1	7+8*	5+10	Ethiopia	IT 303104
	885	2*	7	5+10	Mexico	IT 266797			1842	2*	17+18	2+12	Ethiopia	IT 303105
	886	2*	7	5+10	Mexico	IT 266799			1843	Null	7+8	2+12	Ethiopia	IT 303106
	887	2*	20+20	5+10	Mexico	IT 266801			1844	2*	7+8*	2+12	Egypt	IT 303107
	889	2*	17+18	5+10	Mexico	IT 266805	Good2		1845	2*	7+8*	2+12	Saudi Arabia	IT 303116
	890	1	7+9	5+10	Mexico	IT 266833			1846	2*	6+8*	2+12	Macedonia	IT 303125
	891	2*	7+9	5+10	Mexico	IT 266836			1847	2*	6+8*	2+12	Macedonia	IT 303126
	892	2*	7+9	5+10	Mexico	IT 266845			1848	2*	7+8	5+10	Macedonia	IT 303127	Good2
	893	2*	7+9	5+10	Mexico	IT 266858			1849	2*	6+8*	2+12	Macedonia	IT 303128
	894	2*	7OE+8*	5+10	Mexico	IT 266862	Good2		1851	2*	20+20	2	Macedonia	IT 303130	1Dy null
	895	2*	7+9	5+10	Mexico	IT 266865			1852	1	7+8*	2+12	United States	IT 303131
	896	2*	7+9	5+10	Mexico	IT 266907			1853	Null	7+9	2+12	Mexico	IT 303132
	897	2*	7+8	5+10	Mexico	IT 266911	Good2		1854	2*	7+8	2+12	Russia	IT 303134
	898	1	6+8*	5+10	Mexico	IT 266912			1855	2*	7+8*	5+10	Russia	IT 303135
	899	Null	17+18	2+12	Mexico	IT 266915			1856	Null	7+8	2+12	Russia	IT 303136
	900	1	7OE+8*	5+10	Mexico	IT 266918	Good2		1857	2*	7+8*	2+12	United Kingdom	IT 303138
	901	1	7+9	5+10	Mexico	IT 266927			1858	2*	7+9	2+12	United States	IT 303139
	902	2*	7+8	2+12	Mexico	IT 266930			1859	Null	7+9	2+12	Russia	IT 303140
	903	2*	7+9	5+10	Mexico	IT 266957			1860	2*	7+8	2+12	United States	IT 303141
	904	1	17+18	5+10	Mexico	IT 266962	Good2		1861	2*	7+9	2+12	Russia	IT 303143
	905	2*	17+18	5+10	Mexico	IT 266963	Good2		1862	2*	7+8	2+12	Russia	IT 303144
	906	2*	7+9	5+10	Mexico	IT 266978			1863	2*	7+8*	2+12	Russia	IT 303145
	907	2*	7+9	5+10	Mexico	IT 266993			1864	2*	7+9	2+12	Russia	IT 303146
	908	2*	7+9	2+12	Mexico	IT 266994			1865	Null	7+9	2+12	Russia	IT 303147
	909	2*	7+9	5+10	Mexico	IT 267029			1867	1	7+9	5+10	Russia	IT 303149
	910	2*	7+9	5+10	Mexico	IT 267030			1869	1	7+9	5+10	Russia	IT 303151
	911	2*	17+18	2+12	Mexico	IT 267039			1870	1	7+9	2+12	Russia	IT 303152
	912	2*	17+18	5+10	Mexico	IT 267040	Good2		1871	1	7+9	5+10	Russia	IT 303153
	913	2*	17+18	5+10	Mexico	IT 267041	Good2		1872	1	6+8*	2+12	Peru	IT 303161
	914	2*	17+18	2+12	Mexico	IT 267056			1873	2*	20+20	2+12	Morocco	IT 303162
	915	2*	7+9	2+12	Mexico	IT 267067			1875	2*	13+16	5+10	Portugal	IT 303167
	916	2*	7+8	5+10	Mexico	IT 267108	Good2		1876	2*	20+20	2+12	Australia	IT 303171
	917	2*	7+9	2+12	Mexico	IT 267114			1877	Null	7	2.2+12	France	IT 303173
	918	2*	7+9	2+12	Mexico	IT 267119			1878	Null	7+8*	2+12	Austria	IT 303187
	920	2*	17+18	2+12	Mexico	IT 267125			1879	Null	8*	2+12	Poland	IT 303191	1Bx null
	921	1	7+9	5+10	Mexico	IT 267128			1880	2*	7+9	5+10	Italy	IT 303192
	922	2*	7	5+10	Mexico	IT 267139			1881	Null	7+8*	2+12	Afghanistan	IT 303207
	923	2*	7+8*	5+10	Mexico	IT 267141			1882	1	7+8	2+12	Spain	IT 303215
	924	2*	7+9	5+10	Mexico	IT 267143			1883	2*	20+20	2+12	Italy	IT 303219
	925	2*	7+9	5+10	Mexico	IT 267147			1884	2*	20+20	2+12	Italy	IT 303220
	926	2*	7	5+10	Mexico	IT 267151			1885	Null	7+8	2+12	Austria	IT 303221
	927	2*	7	5+10	Mexico	IT 267152			1886	Null	7+8*	2+12	Austria	IT 303222
	928	2*	13+16	5+10	Mexico	IT 267158			1887	2*	7+9	2+12	India	IT 303231
	929	2*	7+9	5+10	Mexico	IT 267160			1888	Null	17+18	2+12	India	IT 303281
	930	2*	7+9	5+10	Mexico	IT 267161			1889	Null	17+18	2+12	India	IT 303282
	931	2*	7+9	5+10	Mexico	IT 267163			1890	2*	17+18	5+10	India	IT 303293	Good2
	932	2*	7+9	2+12	Mongolia	IT 267164			1891	Null	7+9	5+10	India	IT 303300
	933	2*	17+18	2+12	Mexico	IT 267166			1892	2*	7+9	5+10	India	IT 303301
	934	2*	7+9	5+10	Mexico	IT 267167			1893	2*	17+18	5+10	India	IT 303304	Good2
	935	2*	7	5+10	Mexico	IT 267176			1894	2*	7+9	5+10	Turkey	IT 303369
	936	2*	7+8*	2+12	Mongolia	IT 267182			1895	2*	7+8*	2+12	Turkey	IT 303370
	937	Null	7+8	2+12	Mexico	IT 267183			1896	2*	7+8*	2+12	Turkey	IT 303377
	938	1	7+9	5+10	China	IT 267194			1897	2*	7+8*	2+12	Turkey	IT 303386
	939	2*	13+16	5+10	Korea, South	IT 269033			1898	2*	7+8*	2+12	India	IT 303400
	940	2*	13+16	5+10	Korea, South	IT 269034			1899	2*	6+8*	2+12	Turkey	IT 303416
	941	2*	7+9	5+10	Korea, South	IT 269048			1900	Null	7+8*	2+12	Turkey	IT 303420
	942	2*	7+9	5+10	Korea, South	IT 269049			1901	Null	20+20	2+12	Syria	IT 303439
	943	1	7+9	5+10	United States	IT 269075			1902	2*	7+8*	2+12	Syria	IT 303440
	944	Null	7+8	2+12	China	IT 269078			1904	2*	20y	2+12	Bosnia and Herzegovina	IT 303447	1Bx null
	945	Null	6+8*	2+12	United States	IT 269079			1905	2*	7+8*	2+12	Bosnia and Herzegovina	IT 303448
	946	2*	7	2.2+12	Mexico	IT 269132			1906	1	7+8*	5+10	Ethiopia	IT 303458
	947	2*	7+9	5+10	Mexico	IT 269134			1907	Null	17+18	2+12	Pakistan	IT 303475
	948	Null	13+16	2+12	United States	IT 269140			1908	2*	7	2+12	Spain	IT 303491
	949	2*	7+9	2+12	Russia	IT 269141			1909	2*	20+20	2+12	Spain	IT 303503
	950	Null	13+16	2+12	Mexico	IT 269143			1910	2*	7+9	2+12	Russia	IT 303736
	951	2*	17+18	5+10	Mexico	IT 269144	Good2		1911	2*	7+9	2+12	Mexico	IT 303759
	952	Null	17+18	5+10	Mexico	IT 269145			1912	Null	7	5+10	France	IT 303791
	953	2*	17+18	5+10	Mexico	IT 269163	Good2		1914	2*	7+8*	2+12	Australia	IT 306133
	954	2*	7+9	5+10	Mexico	IT 269174			1915	2*	7+8*	2+12	Ethiopia	IT 307050
	955	2*	7+9	5+10	Mexico	IT 269175			1916	2*	20+20	2+12	Ethiopia	IT 307144
	956	2*	7+9	5+10	Mexico	IT 269176			1917	2*	7+9	5+10	Argentina	IT 307156
	957	2*	17+18	5+10	Mexico	IT 269177	Good2		1918	Null	7+8	2.2+12	Japan	IT 307304
	958	1	7+9	5+10	Mexico	IT 269178			1919	Null	7+8	2+12	Japan	IT 307305
	959	1	17+18	5+10	Mexico	IT 269179	Good2		1920	1	7+8*	2+12	Peru	IT 307314
	960	2*	7+9	5+10	Mexico	IT 269180			1921	1	20+20	2+12	Portugal	IT 307319
	961	1	7+9	5+10	Mexico	IT 269181			1922	1	7+8*	2+12	Argentina	IT 307322
	962	2*	17+18	5+10	Mexico	IT 269182	Good2		1923	Null	20+20	2+12	Kenya	IT 307365
	963	2*	7+9	2+12	United States	IT 269193			1924	Null	7+8	2+12	Italy	IT 307375
	964	1	7+9	5+10	Ukraine	IT 269194			1925	2*	7+8*	2+12	Austria	IT 307412
	965	1	7+8*	2+12	United States	IT 269195			1927	1	20+20	2+12	Spain	IT 307435
	966	2*	20+20	5+10	United States	IT 269204			1928	2*	7+9	4+12	Hungary	IT 307440
	967	1	20+20	5+10	United States	IT 269205			1929	Null	7+9	5+10	Hungary	IT 307443
	968	2*	20+20	5+10	United States	IT 269206			1930	Null	7+9	2+12	Bulgaria	IT 307475
	969	1	9	5+10	Ukraine	IT 269207	1Bx null		1931	Null	7+9	5+10	Egypt	IT 307476
	970	Null	20+20	5+10	Mexico	IT 269211			1932	2*	7+9	2+12	Germany	IT 307477
	971	1	20+20	2+12	United States	IT 269214			1933	Null	15	2+12	Poland	IT 307497	1Bx null
	972	2*	7+9	5+10	Japan	IT 269222			1935	2*	20+20	2+12	Syria	IT 307535
	973	Null	17+18	2+12	India	IT 269225			1936	1	7+9	2+12	Bosnia and Herzegovina	IT 307539
	974	2*	7+9	5+10	United States	IT 269226			1937	1	7+8*	5+10	Bosnia and Herzegovina	IT 307540
	975	2*	20+20	5+10	United States	IT 269227			1938	1	7+9	2+12	Bosnia and Herzegovina	IT 307541
	976	1	7+9	5+10	United States	IT 269228			1939	1	7+8*	5+10	Croatia	IT 307542
	977	1	7+9	5+10	Mexico	IT 269231			1940	1	7+8*	5+10	Croatia	IT 307543
	978	2*	7+9	5+10	Mexico	IT 269233			1941	1	7+9	2+12	Croatia	IT 307544
	979	2*	7+9	5+10	United States	IT 269234			1942	Null	7+9	5+10	Croatia	IT 307545
	980	Null	7+8	2+12	China	IT 269238			1943	2*	7+9	2+12	Poland	IT 307578
	981	1	7+9	5+10	China	IT 269239			1944	1	6	5+10	Poland	IT 307583
	982	1	7+8	2+12	Mexico	IT 269241			1945	2*	7+8	2+12	Pakistan	IT 308411	Club wheat
	983	2*	7+9	5+10	Argentina	IT 269242			1946	2*	7+8	2+12	Pakistan	IT 308412	Club wheat
	984	1	7+8	5+10	United States	IT 269248	Good2		1947	1	6+8*	2+12	Egypt	IT 308452	Club wheat
	986	1	7+8	5+10	China	IT 269251	Good2		1948	Null	7+8*	2+12	Korea, South	IT 310342
	987	2*	7+9	5+10	China	IT 269252			1949	2*	7+8	5+10	Korea, South	IT 310343	Good2
	988	1	7+8*	5+10	Ukraine	IT 269253			1950	Null	7+8*	2+12	Korea, South	IT 310344
	989	1	7+9	2+12	Mexico	IT 269288			1951	2*	7+8*	2+12	Ethiopia	IT 311056
	990	1	17+18	5+10	Mexico	IT 269291	Good2		1952	2*	7+8	2+12	Ethiopia	IT 311079
	991	2*	17+18	5+10	Mexico	IT 269318	Good2		1953	2*	20+20	2+12	Ethiopia	IT 311081
	992	1	7+9	5+10	Mexico	IT 269319			1954	Null	7+8*	2+12	Ethiopia	IT 311084
	993	2*	17+18	2+12	Mexico	IT 269322			1955	Null	7+8	2+12	Portugal	IT 311239
	994	Null	13+16	5+10	Mexico	IT 269323			1956	1	6+8*	2+12	Croatia	IT 311250
	995	2*	17+18	5+10	Mexico	IT 269328	Good2		1957	1	7+8	5+10	China	IT 311598	Good2
	996	2*	17+18	5+10	Mexico	IT 269329	Good2		1958	2*	20+20	5+10	China	IT 311612
	997	2*	17+18	5+10	Mexico	IT 269331	Good2		1959	Null	7+9	5+10	China	IT 311626
	998	2*	17+18	5+10	Mexico	IT 269332	Good2		1960	1	7+9	5+10	China	IT 311627
	999	2*	17+18	5+10	Mexico	IT 269333	Good2		1961	1	20+20	5+10	China	IT 311633
	1000	1	7+9	2+12	United States	IT 269352			1962	1	7+9	5+10	China	IT 311638
	1001	2*	17+18	5+10	Russia	IT 269353	Good2		1963	Null	7+8	5+10	China	IT 311650
	1002	2*	7+8*	5+10	United States	IT 269359			1964	Null	7+8	5+10	China	IT 311651
	1003	1	6	4+12	United States	IT 269389			1965	2*	20+20	5+10	China	IT 311652
	1004	2*	7+9	5+10	Mexico	IT 269390			1966	Null	7+9	5+10	China	IT 311655
	1005	2*	17+18	5+10	Mexico	IT 269391	Good2		1967	2*	17+18	5+10	China	IT 311658	Good2
	1006	2*	17+18	5+10	Mexico	IT 269392	Good2		1968	2*	7	5+10	China	IT 311660
	1007	2*	17+18	2+12	Mexico	IT 269393			1969	2*	20+20	5+10	China	IT 311692
	1008	2*	7+8*	2+12	United States	IT 269395
	1 Specific introduction(IT) numbers from the gene bank of the National Agrobiodiversity Center, Rural Development Administration, Republic of Korea. Detailed information can be obtained from the following URL(http://genebank.rda.go.kr/eng/uat/uia/actionMain.do)
	2 HMW-GS composition related to good bread-making quality.

## Sheet: Table S3
	Table S3. Frequency of HMW-GS allelic combination in 1,787 wheat germplasm. HMW-GS allelic combinations associated with good bread-making quality are indicated in the note.
	HMW-GS			Varieties	Frequency (%)	Note
	Glu-A1	Glu-B1	Glu-D1
	2*	7+9	5+10	200	11.1919
	Null	7+8	2+12	168	9.40123
	1	7+9	5+10	99	5.54001
	2*	17+18	5+10	92	5.14829	Good1
	Null	7+8	2.2+12	90	5.03637
	2*	7+8*	2+12	75	4.19698
	2*	7+9	2+12	62	3.4695
	1	17+18	5+10	55	3.07778	Good1
	2*	7+8	2+12	53	2.96586
	Null	7+9	5+10	51	2.85395
	1	7+8*	5+10	46	2.57415
	2*	7+8	5+10	45	2.51819	Good1
	1	7+9	2+12	40	2.23839
	2*	20+20	2+12	39	2.18243
	Null	7+9	2+12	34	1.90263
	Null	20+20	2+12	31	1.73475
	1	7+8	5+10	30	1.67879	Good1
	Null	7+8*	2+12	30	1.67879
	Null	7+8	5+10	26	1.45495
	2*	7+8*	5+10	25	1.39899
	Null	17+18	5+10	23	1.28707
	1	7+8*	2+12	22	1.23111
	1	7+8	2+12	22	1.23111
	2*	7+8	2.2+12	22	1.23111
	2*	17+18	2+12	22	1.23111
	2*	20+20	5+10	19	1.06323
	Null	17+18	2+12	17	0.951315
	Null	6+8*	2+12	16	0.895355
	2*	6+8*	2+12	15	0.839396
	1	7	2+12	14	0.783436
	1	7OE+8*	5+10	14	0.783436	Good1
	2*	13+16	2+12	14	0.783436
	2*	7	5+10	14	0.783436
	1	6+8*	2+12	13	0.727476
	Null	7+8	4+12	13	0.727476
	1	13+16	5+10	11	0.615557
	2*	13+16	5+10	11	0.615557
	2*	7	2+12	11	0.615557
	Null	7	2+12	11	0.615557
	1	20+20	2+12	10	0.559597
	2*	7OE+8*	5+10	10	0.559597	Good1
	Null	20+20	5+10	10	0.559597
	1	20+20	5+10	8	0.447678
	2*	13+16	2.2+12	8	0.447678
	Null	6+8*	5+10	8	0.447678
	Null	13+16	5+10	8	0.447678
	Null	13+16	2.2+12	7	0.391718
	Null	13+16	2+12	7	0.391718
	1	6+8*	5+10	6	0.335758
	2*	7+8*	4+12	6	0.335758
	Null	7+9	2.2+12	6	0.335758
	Null	15	2+12	6	0.335758
	1	17+18	2+12	6	0.335758
	1	7+8*	4+12	5	0.279799
	2*	6+8*	5+10	5	0.279799
	2*	7OE+8*	2+12	5	0.279799
	Null	7	5+10	5	0.279799
	Null	7+8*	5+10	5	0.279799
	1	7	5+10	4	0.223839
	2*	7+9	4+12	4	0.223839
	Null	17+18	2.2+12	4	0.223839
	1	7+8	4+12	3	0.167879
	2*	7	2.2+12	3	0.167879
	2*	7+9	2.2+12	3	0.167879
	Null	6	2+12	3	0.167879
	1	6	2+12	2	0.111919
	2*	7OE+9	5+10	2	0.111919	Good1
	Null	7OE+8*	5+10	2	0.111919
	Null	7	2.2+12	2	0.111919
	Null	7+8*	2.2+12	2	0.111919
	Null	7+8*	4+12	2	0.111919
	Null	14+15	2+12	2	0.111919
	2*	15	2+12	1	0.0559597
	1	13+16	2+12	1	0.0559597
	1	7+9	2.2+12	1	0.0559597
	1	7+9	4+12	1	0.0559597
	1	6	4+12	1	0.0559597
	1	7OE+8*	2+12	1	0.0559597
	1	7+9	5	1	0.0559597
	1	6	5+10	1	0.0559597
	2*	6	5+10	1	0.0559597
	2*	7+8*	2.2+12	1	0.0559597
	2*	7+8	4+12	1	0.0559597
	2*	7+9	12	1	0.0559597
	2*	6+8*	4+12	1	0.0559597
	2*	8	2+12	1	0.0559597
	2*	20+20	2	1	0.0559597
	Null	20+20	2.2+12	1	0.0559597
	Null	20+20	4+12	1	0.0559597
	Null	7OE+8*	2+12	1	0.0559597
	Null	8*	2+12	1	0.0559597
	Null	6+8*	5	1	0.0559597
	Null	20	2+12	1	0.0559597
	1	9	5+10	1	0.0559597
	2*	20y	2+12	1	0.0559597
	1 HMW-GS composition related to good bread-making quality.
